# Supplementary material for: Proteomic analysis of protein interactions between Eimeria maxima sporozoites and chicken jejunal epithelial cells by shotgun LC-MS/MS
Source: Parasit Vectors. 2018 Apr 4;11:226. doi: 10.1186/s13071-018-2818-4 (PMC5885459; doi:10.1186/s13071-018-2818-4)
Supplement: Supplementary file 1 — Table S1. LC-MS/MS analysis of E. maxima sporozoite proteins binding to chicken jejunal epithelial cells. This file describes the details of the 204 non-redundant proteins that were identified using shotgun LC-MS/MS. (XLS 187 kb) [file 13071_2018_2818_MOESM1_ESM.xls]

## Sheet: F005727
	Reference	PepCount	UniquePepCount	CoverPercent	MW	PI
	FileScan	Sequence	MH+	Diff(MH+)	Charge	Rank	Score	DeltaScore	ExpectValue	Ions	Reference	DIFF_MODIFIED_CANDIDATE	PI	MissCleavage	Modification	MatchedTIC	NumProteaseTermini	Engine	Tag	Decoy
$1-1	tr|U6M4I1|U6M4I1_EIMMA 14-3-3 protein, putative OS=Eimeria maxima GN=EMWEY_00054530 PE=3 SV=1	6	6	0.2343	32553.9	4.8
	R14008-20,20259	K.DSTLIMQLLR.D	1189.66	-0.00202	2	1	63.59	0	2.06e-06	0|0	U6M4I1		5.84	0		0	2	MASCOT		T
	R14008-20,18541	K.ICQEILTLLTDK.L	1446.79	0.0005	2	1	69.75	0	5.77e-07	0|0	U6M4I1		4.37	0		0	2	MASCOT		T
	R14008-20,8066	R.ATDTAEAELPSTHPIR.L	1708.85	-0.00139	3	1	78.15	0	7.12e-08	0|0	U6M4I1		4.65	0		0	2	MASCOT		T
	R14008-20,11278	R.NLLSVAYK.N	907.525	0.00039	2	1	35.88	0	0.000697	0|0	U6M4I1		8.59	0		0	2	MASCOT		T
	R14008-20,1231	R.QKVENELNK.I	1101.59	0.00164	2	1	24.88	0	0.0234	0|0	U6M4I1		6.14	1		0	2	MASCOT		T
	R14008-20,5805	R.YISEFSNEEGKK.A	1430.68	0.00704	2	1	42.89	0	0.000147	0|0	U6M4I1		4.79	1		0	2	MASCOT		T
$2-1	tr|U6M0S5|U6M0S5_EIMMA Heat shock protein, related OS=Eimeria maxima GN=EMWEY_00011930 PE=3 SV=1	5	5	0.0765	71411.1	5.16
	R14008-20,14899	K.DAGTIAGLNVLR.I	1199.67	0.00191	2	1	55	0	1.98e-05	0|0	U6M0S5/Q24896		5.84	0		0	2	MASCOT		T
	R14008-20,15064	R.IINEPTAAAIAYGIDK.K ! R.IINEPTAAAIAYGLDK.K	1659.9	0.00271	2	1	80.62	0	4.77e-08	0|0	Q24891 ! U6M0S5/U6M0V0/Q24896		4.37	0		0	2	MASCOT		T
	R14008-20,13561	R.IINEPTAAAIAYGIDKK.D ! R.IINEPTAAAIAYGLDKK.G ! R.IINEPTAAAIAYGLDKK.D	1787.99	-0.00532	3	1	44.41	0	0.000163	0|0	Q24891 ! U6M0S5/Q24896 ! U6M0V0		6.07	1		0	2	MASCOT		T
	R14008-20,3966	R.LSQGEIDR.M	917.469	-0.00405	2	1	34.42	0	0.00526	0|0	U6M0S5/Q24896		4.37	0		0	2	MASCOT		T
	R14008-20,11333	R.TTPSYVAFTDTER.L	1487.7	0.00125	2	1	66.13	0	5.97e-07	0|0	U6M0S5		4.37	0		0	2	MASCOT		T
$3-1	tr|U6M1Y7|U6M1Y7_EIMMA Uncharacterized protein OS=Eimeria maxima GN=EMWEY_00029270 PE=4 SV=1	5	5	0.0563	102108	6.68
	R14008-20,2238	K.LCTSHTSEGNYK.S ! R.LCTSHTSEGNYK.S	1396.62	0.00342	2	1	51.92	0	6.11e-06	0|0	U6M1Y7 ! G0LEU7		6.74	0		0	2	MASCOT		T
	R14008-20,4356	K.SLDAVANR.K	845.448	0.01481	2	1	21.91	0	0.0818	0|0	U6M1Y7		5.55	0		0	2	MASCOT		T
	R14008-20,20175	K.TDNALDFFFSR.V	1332.62	-0.00134	2	1	54.73	0	8.08e-06	0|0	U6M1Y7/G0LEU7		4.21	0		0	2	MASCOT		T
	R14008-20,4159	K.VDTNAVSGPR.R	1015.52	0.00398	2	1	54.57	0	3.89e-05	0|0	U6M1Y7		5.81	0		0	2	MASCOT		T
	R14008-20,4030	R.NTTLGGGETVK.R	1076.56	-0.0009	2	1	35.69	0	0.00163	0|0	U6M1Y7		6	0		0	2	MASCOT		T
$4-1	tr|U6M655|U6M655_EIMMA Actin, putative OS=Eimeria maxima GN=EMWEY_00024250 PE=3 SV=1	15	4	0.1277	42013.4	5
	R14008-20,4204	K.CDVDIR.K	777.356	0.00021	2	1	49.73	0	2.82e-05	0|0	U6M655		4.21	0		0	2	MASCOT		T
	R14008-20,31964	K.CDVDIR.K	777.356	0.00597	1	1	23.6	0	0.0227	0|0	U6M655		4.21	0		0	2	MASCOT		T
	R14008-20,6724	K.EEYDESGPSIVHR.K	1517.69	-0.01334	1	1	22.35	0	0.0335	0|0	U6M655		4.4	0		0	2	MASCOT		T
	R14008-20,31884	K.EEYDESGPSIVHR.K	1517.69	-0.02607	2	1	57.36	0	1.38e-05	0|0	U6M655		4.4	0		0	2	MASCOT		T
	R14008-20,9317	K.IWHHTFYNELR.V	1515.75	0.00738	2	1	49.88	0	3.96e-05	0|0	U6M655		6.92	0		0	2	MASCOT		T
	R14008-20,9380	K.IWHHTFYNELR.V	1515.75	0.00276	3	1	25.35	0	0.0114	0|0	U6M655		6.92	0		0	2	MASCOT		T
	R14008-20,9820	K.IWHHTFYNELR.V	1515.75	0.00369	3	1	35.53	0	0.00101	0|0	U6M655		6.92	0		0	2	MASCOT		T
	R14008-20,11931	R.VAPEEHPVLLTEAPLNPK.A	1954.06	-0.01107	3	1	32.34	0	0.0023	0|0	U6M655		4.75	0		0	2	MASCOT		T
	R14008-20,11940	R.VAPEEHPVLLTEAPLNPK.A	1954.06	0.00281	2	1	51.75	0	2.51e-05	0|0	U6M655		4.75	0		0	2	MASCOT		T
	R14008-20,27537	R.VAPEEHPVLLTEAPLNPK.A	1954.06	-0.00819	3	1	20.54	0	0.0353	0|0	U6M655		4.75	0		0	2	MASCOT		T
	R14008-20,27853	R.VAPEEHPVLLTEAPLNPK.A	1954.06	-0.00936	3	1	23.11	0	0.0203	0|0	U6M655		4.75	0		0	2	MASCOT		T
	R14008-20,28170	R.VAPEEHPVLLTEAPLNPK.A	1954.06	-0.00843	3	1	26.75	0	0.00845	0|0	U6M655		4.75	0		0	2	MASCOT		T
	R14008-20,28789	R.VAPEEHPVLLTEAPLNPK.A	1954.06	-0.01107	3	1	31.03	0	0.00312	0|0	U6M655		4.75	0		0	2	MASCOT		T
	R14008-20,29092	R.VAPEEHPVLLTEAPLNPK.A	1954.06	-0.00069	3	1	31.65	0	0.0026	0|0	U6M655		4.75	0		0	2	MASCOT		T
	R14008-20,30194	R.VAPEEHPVLLTEAPLNPK.A	1954.06	-0.01107	3	1	22.93	0	0.0201	0|0	U6M655		4.75	0		0	2	MASCOT		T
$5-1	tr|U6M4D8|U6M4D8_EIMMA Histone H3 OS=Eimeria maxima GN=EMWEY_00054800 PE=3 SV=1	9	4	0.2059	15353.8	11.27
$5-2	tr|U6MB38|U6MB38_EIMMA Histone H3 OS=Eimeria maxima GN=EMWEY_00009460 PE=3 SV=1	9	4	0.2059	15391.9	11.29
	R14008-20,5706	R.EIAQDFK.T	850.43	-0.00223	2	1	20.08	0	0.0442	0|0	U6MB38/U6M4D8		4.37	0		0	2	MASCOT		T
	R14008-20,6040	R.EIAQDFK.T	850.43	0.00045	2	1	26.8	0	0.00961	0|0	U6MB38/U6M4D8		4.37	0		0	2	MASCOT		T
	R14008-20,30391	R.EIAQDFK.T	850.43	0.00049	1	1	32.68	0	0.00801	0|0	U6MB38/U6M4D8		4.37	0		0	2	MASCOT		T
	R14008-20,30871	R.EIAQDFK.T	850.43	0.00049	1	1	22.9	0	0.0762	0|0	U6MB38/U6M4D8		4.37	0		0	2	MASCOT		T
	R14008-20,6476	R.KLPFQR.L	788.478	0.005	2	1	34.09	0	0.0024	0|0	U6MB38/U6M4D8		11	1		0	2	MASCOT		T
	R14008-20,2529	R.VTIM*PK.D	704.401	0.0011	2	1	33.31	0	0.00266	0|0	U6MB38/U6M4D8		8.72	0	15.994919 Oxidation (M)	0	2	MASCOT		T
	R14008-20,5069	R.YRPGTVALR.E	1032.59	0.00035	2	1	35.08	0	0.00107	0|0	U6MB38/U6M4D8		10.84	0		0	2	MASCOT		T
	R14008-20,5362	R.YRPGTVALR.E	1032.59	0.00215	2	1	24.5	0	0.0138	0|0	U6MB38/U6M4D8		10.84	0		0	2	MASCOT		T
	R14008-20,30470	R.YRPGTVALR.E	1032.59	0.00023	2	1	25.9	0	0.00887	0|0	U6MB38/U6M4D8		10.84	0		0	2	MASCOT		T
$6-1	tr|Q86LH7|Q86LH7_EIMMA 82 kDa gametocyte antigen OS=Eimeria maxima GN=gam82 PE=2 SV=2	5	4	0.0973	66090.5	5.16
	R14008-20,9655	R.ATGFSEEEVMR.L	1255.56	-0.01041	2	1	55.23	0	1.63e-05	0|0	Q86LH7		4.25	0		0	2	MASCOT		T
	R14008-20,26767	R.EIMIQEAVLETLWAVVR.D	2000.09	-0.00685	3	1	88.45	0	5e-09	0|0	Q86LH7		4.25	0		0	2	MASCOT		T
	R14008-20,27981	R.EIMIQEAVLETLWAVVR.D	2000.09	-0.01131	3	1	51.16	0	2.45e-05	0|0	Q86LH7		4.25	0		0	2	MASCOT		T
	R14008-20,12169	R.TGPLSTTGATGATTGPVAALR.G	1900.01	0.00077	2	1	101.15	0	4.45e-10	0|0	Q86LH7		9.41	0		0	2	MASCOT		T
	R14008-20,6390	R.YEPITPTQR.T	1104.57	-0.00434	2	1	24.03	0	0.0259	0|0	Q86LH7		6	0		0	2	MASCOT		T
$7-1	tr|Q8I1K3|Q8I1K3_EIMMA 56 kDa gametocyte antigen OS=Eimeria maxima GN=gam56 PE=2 SV=1	5	4	0.0903	53304.7	5
$7-2	tr|U6M5G7|U6M5G7_EIMMA 56 kDa gametocyte antigen, related OS=Eimeria maxima GN=EMWEY_00026710 PE=4 SV=1	5	4	0.0909	52915.2	5
	R14008-20,5976	R.AAEEFLHR.M	972.49	0.00144	2	1	51.37	0	2.66e-05	0|0	U6M5G7/Q8I1K3		5.4	0		0	2	MASCOT		T
	R14008-20,4503	R.AAGMSEEDVAK.F	1107.5	0.00146	2	1	55.42	0	5.17e-06	0|0	U6M5G7/Q8I1K3		4.14	0		0	2	MASCOT		T
	R14008-20,10918	R.QLQLQDQMMR.Q	1290.63	0.00264	2	1	55.77	0	1.35e-05	0|0	U6M5G7/Q8I1K3		5.84	0		0	2	MASCOT		T
	R14008-20,23382	R.VQDVLVDALWASLR.G	1584.87	0.00143	2	1	78.89	0	7.23e-08	0|0	U6M5G7/Q8I1K3		4.21	0		0	2	MASCOT		T
	R14008-20,23391	R.VQDVLVDALWASLR.G	1584.87	0.00897	3	1	53.96	0	2.61e-05	0|0	U6M5G7/Q8I1K3		4.21	0		0	2	MASCOT		T
$8-1	tr|U6LZD6|U6LZD6_EIMMA Enolase 2, putative OS=Eimeria maxima GN=EMWEY_00050850 PE=3 SV=1	4	4	0.0937	49878.3	5.92
	R14008-20,6236	K.AREILDSR.G	959.527	0.01411	2	1	22.33	0	0.0898	0|0	U6LZD6		6.12	1		0	2	MASCOT		T
	R14008-20,18488	K.EAMDLLIQAIK.E	1244.69	-0.00088	2	1	31.31	0	0.00355	0|0	U6LZD6		4.37	0		0	2	MASCOT		T
	R14008-20,6106	K.YNQLIR.I	806.452	0.00022	2	1	42.82	0	0.000261	0|0	U6LZD6		8.75	0		0	2	MASCOT		T
	R14008-20,17304	R.AAVPSGASTGIYEALELR.D	1804.94	0.0112	2	1	42.27	0	0.000335	0|0	U6LZD6		4.53	0		0	2	MASCOT		T
$9-1	tr|U6LZT8|U6LZT8_EIMMA Glyceraldehyde-3-phosphate dehydrogenase, putative OS=Eimeria maxima GN=EMWEY_00033060 PE=3 SV=1	4	4	0.1121	36260.3	7.58
	R14008-20,7045	K.HSSIFDVK.A	932.484	0.00165	2	1	46.27	0	0.000188	0|0	U6LZT8		6.74	0		0	2	MASCOT		T
	R14008-20,8432	K.LTGMAFR.V	795.418	0.00058	2	1	33.61	0	0.00113	0|0	U6LZT8		9.75	0		0	2	MASCOT		T
	R14008-20,5894	K.YPGEVSVK.D	878.462	0.00908	2	1	42.75	0	0.000223	0|0	U6LZT8		6	0		0	2	MASCOT		T
	R14008-20,7434	R.CAGSNIIPASTGAAK.A	1417.71	0.00147	2	1	74.56	0	1.49e-07	0|0	U6LZT8		8.22	0		0	2	MASCOT		T
$10-1	tr|U6M598|U6M598_EIMMA Lactate dehydrogenase, putative OS=Eimeria maxima GN=EMWEY_00056130 PE=3 SV=1	4	4	0.1697	35936.7	6.6
$10-2	tr|Q8I8U3|Q8I8U3_EIMMA Lactate dehydrogenase OS=Eimeria maxima GN=LDH PE=2 SV=1	4	4	0.1697	35950.7	6.6
	R14008-20,6105	K.AIAALDAGK.-	829.478	-0.00166	2	1	41.43	0	0.000626	0|0	Q8I8U3/U6M598		5.88	0		0	2	MASCOT		T
	R14008-20,22092	K.ELGDVVLFDVVPNMPMGK.A	1959.99	0.00062	2	1	60.84	0	3.71e-06	0|0	Q8I8U3/U6M598		4.03	0		0	2	MASCOT		T
	R14008-20,19262	K.GIEQIIELDLNQEEK.K	1770.91	-0.00078	2	1	23.06	0	0.0272	0|0	Q8I8U3/U6M598		3.91	0		0	2	MASCOT		T
	R14008-20,16966	K.LLQGSIDEVLEMQK.A	1602.84	0.00799	2	1	61.87	0	3.32e-06	0|0	Q8I8U3/U6M598		4.14	0		0	2	MASCOT		T
$11-1	tr|U6M9C8|U6M9C8_EIMMA Elongation factor 1-alpha OS=Eimeria maxima GN=EMWEY_00058460 PE=3 SV=1	4	3	0.0644	49357.3	9.16
	R14008-20,9649	K.IGGIGTVPVGR.V	1025.61	0.00016	2	1	63	0	7.77e-07	0|0	U6M9C8		9.75	0		0	2	MASCOT		T
	R14008-20,4222	K.STTTGHLIYK.L	1120.6	0.00077	2	1	37.98	0	0.00074	0|0	U6M9C8		8.33	0		0	2	MASCOT		T
	R14008-20,4513	K.STTTGHLIYK.L	1120.6	0.00037	2	1	40.55	0	0.000414	0|0	U6M9C8		8.33	0		0	2	MASCOT		T
	R14008-20,10600	R.LPLQDVYK.I	975.551	0.00128	2	1	41.7	0	0.000335	0|0	U6M9C8		5.84	0		0	2	MASCOT		T
$12-1	tr|U6LZ50|U6LZ50_EIMMA Elongation factor 2, putative OS=Eimeria maxima GN=EMWEY_00014760 PE=4 SV=1	3	3	0.0337	93277.2	5.99
	R14008-20,7885	K.EGVLCEENMR.G	1236.53	0.00199	2	1	36.92	0	0.000254	0|0	U6LZ50		4.25	0		0	2	MASCOT		T
	R14008-20,10186	R.FYAFGR.V	760.378	0.00496	2	1	24.97	0	0.0148	0|0	U6LZ50		8.75	0		0	2	MASCOT		T
	R14008-20,4855	R.NMSVIAHVDHGK.S	1307.65	0.00287	3	1	49.12	0	6.37e-05	0|0	U6LZ50		6.92	0		0	2	MASCOT		T
$13-1	tr|U6M490|U6M490_EIMMA Fructose-bisphosphate aldolase OS=Eimeria maxima GN=EMWEY_00019570 PE=3 SV=1	3	3	0.1313	38767	8.33
	R14008-20,15575	K.ATPQEIALFTVR.A	1345.75	0.0147	2	1	60.4	0	1.68e-05	0|0	U6M490		6.05	0		0	2	MASCOT		T
	R14008-20,12125	K.GKPSEQSISEVAYGLAR.Y	1791.92	-0.0092	2	1	43.13	0	0.000535	0|0	U6M490		6.14	0		0	2	MASCOT		T
	R14008-20,16374	K.LVPIVEPEILTDGSHDIR.H	2003.08	0.01533	3	1	62.1	0	8.54e-06	0|0	U6M490		4.31	0		0	2	MASCOT		T
$14-1	tr|U6M6M8|U6M6M8_EIMMA ATP synthase subunit beta OS=Eimeria maxima GN=EMWEY_00070000 PE=3 SV=1	3	3	0.048	72319.9	6.22
	R14008-20,12367	K.IGLFGGAGVGK.T	975.562	0.00074	2	1	47.06	0	7.67e-05	0|0	U6M6M8		8.75	0		0	2	MASCOT		T
	R14008-20,4706	K.LLQDYK.S	779.43	0.0005	2	1	23.91	0	0.0183	0|0	U6M6M8		5.84	0		0	2	MASCOT		T
	R14008-20,12141	K.TALVYGQMNEPPGAR.A	1603.79	-0.02304	2	1	25.88	0	0.043	0|0	U6M6M8		5.66	0		0	2	MASCOT		T
$15-1	tr|U6MD95|U6MD95_EIMMA Peptidyl-prolyl cis-trans isomerase OS=Eimeria maxima GN=EMWEY_00023530 PE=3 SV=1	3	3	0.2328	20349.9	6.97
	R14008-20,16107	K.NFVDLLPR.Y	973.547	-0.00619	2	1	33.44	0	0.0053	0|0	U6MD95		5.84	0		0	2	MASCOT		T
	R14008-20,14941	R.IIPDFMVQGGDVQR.N	1574.8	0.00421	2	1	54.77	0	1.72e-05	0|0	U6MD95		4.21	0		0	2	MASCOT		T
	R14008-20,17611	R.NVLPGADTSPVPSFNDESFELK.H	2363.14	0.01511	2	1	36.57	0	0.000771	0|0	U6MD95		3.92	0		0	2	MASCOT		T
$16-1	tr|U6MDE3|U6MDE3_EIMMA Uncharacterized protein OS=Eimeria maxima GN=EMWEY_00024120 PE=4 SV=1	3	3	0.1167	32246.7	4.58
	R14008-20,8131	K.APIYTHTVPLEK.Y	1368.75	0.00244	2	1	40.61	0	0.000413	0|0	U6MDE3		6.79	0		0	2	MASCOT		T
	R14008-20,6111	K.ATVQIGAPR.A	912.526	-0.00659	2	1	50.84	0	2.27e-05	0|0	U6MDE3		9.8	0		0	2	MASCOT		T
	R14008-20,5923	R.ATFEGNDRPETLSK.E	1564.76	0.0013	2	1	53.47	0	1.75e-05	0|0	U6MDE3		4.68	0		0	2	MASCOT		T
$17-1	tr|U6MHK2|U6MHK2_EIMMA Heat shock protein 60, putative OS=Eimeria maxima GN=EMWEY_00046690 PE=3 SV=1	3	3	0.0873	59931.2	5.86
	R14008-20,15716	K.LIADNAGHEGAVVVGNLLR.L	1918.05	-0.00225	2	1	53.46	0	7.01e-05	0|0	U6MHK2		5.32	0		0	2	MASCOT		T
	R14008-20,12987	K.QVAATTNDIAGDGTTTATILGR.A	2147.09	0.00116	2	1	47.14	0	9.66e-05	0|0	U6MHK2		4.21	0		0	2	MASCOT		T
	R14008-20,7003	R.LSGGVAVIK.V	843.53	-0.00014	2	1	27.94	0	0.00755	0|0	U6MHK2		8.75	0		0	2	MASCOT		T
$18-1	tr|U6M0Z9|U6M0Z9_EIMMA Uncharacterized protein OS=Eimeria maxima GN=EMWEY_00014470 PE=4 SV=1	9	2	0.0046	346332	6.76
	R14008-20,3064	K.KNAGTAVR.K	816.469	0.00989	2	1	44.91	0	0.000308	0|0	U6M0Z9		11	1		0	2	MASCOT		T
	R14008-20,3577	K.KNAGTAVR.K	816.469	0.01219	2	1	23.41	0	0.0438	0|0	U6M0Z9		11	1		0	2	MASCOT		T
	R14008-20,27061	K.KNAGTAVR.K	816.469	0.00823	2	1	31.56	0	0.00649	0|0	U6M0Z9		11	1		0	2	MASCOT		T
	R14008-20,27404	K.KNAGTAVR.K	816.469	0.01589	2	1	23.69	0	0.0402	0|0	U6M0Z9		11	1		0	2	MASCOT		T
	R14008-20,27727	K.KNAGTAVR.K	816.469	0.00525	2	1	29.69	0	0.00918	0|0	U6M0Z9		11	1		0	2	MASCOT		T
	R14008-20,28043	K.KNAGTAVR.K	816.469	0.00639	2	1	29.63	0	0.0101	0|0	U6M0Z9		11	1		0	2	MASCOT		T
	R14008-20,28403	K.KNAGTAVR.K	816.469	0.01589	2	1	31.53	0	0.00661	0|0	U6M0Z9		11	1		0	2	MASCOT		T
	R14008-20,29903	K.KNAGTAVR.K	816.469	0.01041	2	1	27.14	0	0.0185	0|0	U6M0Z9		11	1		0	2	MASCOT		T
	R14008-20,13254	R.LLGLDIK.R	771.497	0.00111	2	1	24.19	0	0.0166	0|0	U6M0Z9		5.84	0		0	2	MASCOT		T
$19-1	tr|U6M6W4|U6M6W4_EIMMA Polyubiquitin, putative (Fragment) OS=Eimeria maxima GN=EMWEY_00059490 PE=4 SV=1	5	2	0.1154	17456.8	8.01
$19-2	tr|U6M9V9|U6M9V9_EIMMA Ubiquitin / ribosomal protein CEP52 fusion protein, putative OS=Eimeria maxima GN=EMWEY_00008050 PE=4 SV=1	5	2	0.1395	14604	9.84
	R14008-20,3506	K.EGIPPDQQR.L	1039.52	-0.00013	2	1	39.48	0	0.000355	0|0	U6M9V9/U6M6W4		4.37	0		0	2	MASCOT		T
	R14008-20,3844	K.EGIPPDQQR.L	1039.52	0.00397	2	1	21.89	0	0.0586	0|0	U6M9V9/U6M6W4		4.37	0		0	2	MASCOT		T
	R14008-20,10000	K.ESTLHLVLR.L	1067.62	0.00803	2	1	42.8	0	0.000457	0|0	U6M9V9/U6M6W4		6.85	0		0	2	MASCOT		T
	R14008-20,10059	K.ESTLHLVLR.L	1067.62	0.00085	3	1	28.75	0	0.00293	0|0	U6M9V9/U6M6W4		6.85	0		0	2	MASCOT		T
	R14008-20,10822	K.ESTLHLVLR.L	1067.62	0.00803	2	1	29.44	0	0.0099	0|0	U6M9V9/U6M6W4		6.85	0		0	2	MASCOT		T
$20-1	tr|U6M362|U6M362_EIMMA RAS small GTpase, putative OS=Eimeria maxima GN=EMWEY_00026080 PE=3 SV=1	3	2	0.0833	22943.7	7.64
	R14008-20,12623	K.LLLIGDSGVGK.S	1071.64	0.00811	2	1	38.31	0	0.00137	0|0	U6M362		5.84	0		0	2	MASCOT		T
	R14008-20,13294	K.LLLIGDSGVGK.S	1071.64	0.00051	2	1	71.94	0	2.49e-07	0|0	U6M362		5.84	0		0	2	MASCOT		T
	R14008-20,8425	K.SCLLLR.F	761.434	0.00108	2	1	27.23	0	0.0335	0|0	U6M362		7.96	0		0	2	MASCOT		T
$21-1	tr|G0LEU8|G0LEU8_EIMMA Microneme protein 7 OS=Eimeria maxima GN=mic7 PE=4 SV=1	2	2	0.1512	18243.3	4.62
	R14008-20,13723	K.VELPSGESLELTSGER.L	1702.85	-0.00336	2	1	57.25	0	1.13e-05	0|0	G0LEU8		4.09	0		0	2	MASCOT		T
	R14008-20,12342	R.LAVDVVDCMK.V	1149.56	0.00105	2	1	20.06	0	0.0316	0|0	G0LEU8		4.21	0		0	2	MASCOT		T
$22-1	tr|G0LEV0|G0LEV0_EIMMA Beta-tubulin OS=Eimeria maxima GN=beta-tubulin PE=3 SV=1	2	2	0.0601	49924.6	4.78
	R14008-20,9366	K.EVDEQMLNVQNK.N	1446.69	-0.00343	2	1	27.65	0	0.0067	0|0	G0LEV0		4.14	0		0	2	MASCOT		T
	R14008-20,18394	R.ALTVPELTQQMFDAK.N	1691.87	0.00437	2	1	76.11	0	1.31e-07	0|0	G0LEV0		4.37	0		0	2	MASCOT		T
$23-1	tr|U6LVU2|U6LVU2_EIMMA ATP synthase alpha chain, putative OS=Eimeria maxima GN=EMWEY_00047870 PE=3 SV=1	2	2	0.069	21675	7.63
	R14008-20,6659	K.APGILPR.K	723.451	0.00023	2	1	42.5	0	0.00011	0|0	U6LVU2		9.8	0		0	2	MASCOT		T
	R14008-20,8422	R.ELIIGDR.Q	815.462	0.00104	2	1	43.05	0	0.000471	0|0	U6LVU2		4.37	0		0	2	MASCOT		T
$24-1	tr|U6LWW5|U6LWW5_EIMMA SWI/SNF-related matrix-associated actin-dependent regulator of chromatin, putative OS=Eimeria maxima GN=EMWEY_00003110 PE=4 SV=1	2	2	0.0151	119105	5.64
	R14008-20,19056	R.EAWLSLAR.E	945.515	0.00249	2	1	21.17	0	0.114	0|0	U6LWW5		6.1	0		0	2	MASCOT		T
	R14008-20,3338	R.IATEVEGK.T	846.457	-0.01108	2	1	41.06	0	0.00065	0|0	U6LWW5		4.53	0		0	2	MASCOT		T
$25-1	tr|U6LXX1|U6LXX1_EIMMA ADP ribosylation factor 1, putative OS=Eimeria maxima GN=EMWEY_00024390 PE=3 SV=1	2	2	0.1148	20797.7	6.1
	R14008-20,16817	R.DAVLLVFANK.Q	1089.63	-0.00268	2	1	56.12	0	9.29e-06	0|0	U6LXX1		5.84	0		0	2	MASCOT		T
	R14008-20,13151	R.ILMVGLDAAGK.T	1087.62	-0.00165	2	1	48.54	0	8.96e-05	0|0	U6LXX1		5.84	0		0	2	MASCOT		T
$26-1	tr|U6M106|U6M106_EIMMA Uncharacterized protein OS=Eimeria maxima GN=EMWEY_00012350 PE=4 SV=1	2	2	0.0061	235765	5.8
	R14008-20,5580	R.DLQDLK.E	731.393	0.00044	2	1	35.63	0	0.00267	0|0	U6M106		4.21	0		0	2	MASCOT		T
	R14008-20,9685	R.LIVAVSR.A	757.493	0.00032	2	1	24.45	0	0.0179	0|0	U6M106		9.75	0		0	2	MASCOT		T
$27-1	tr|U6M6S6|U6M6S6_EIMMA Uncharacterized protein OS=Eimeria maxima GN=EMWEY_00000840 PE=4 SV=1	2	2	0.0038	380766	6.14
	R14008-20,5107	K.QQSLLQR.E	872.495	0.0021	2	1	29.12	0	0.00961	0|0	U6M6S6		9.75	0		0	2	MASCOT		T
	R14008-20,8262	R.ELLQLR.Q	771.472	-0.00044	2	1	23.58	0	0.0423	0|0	U6M6S6/U6MAC5		6.1	0		0	2	MASCOT		T
$28-1	tr|U6M7I8|U6M7I8_EIMMA Uncharacterized protein OS=Eimeria maxima GN=EMWEY_00005270 PE=4 SV=1	2	2	0.0026	639679	6.65
	R14008-20,16158	K.LLEVLLPR.E	952.619	0.00623	2	1	34.58	0	0.000314	0|0	U6M7I8		6	0		0	2	MASCOT		T
	R14008-20,3726	R.CQQLQLLR.A	1058.58	0.01943	2	1	20.03	0	0.0641	0|0	U6M7I8		8.25	0		0	2	MASCOT		T
$29-1	tr|U6M7U1|U6M7U1_EIMMA 60S ribosomal protein L3, putative OS=Eimeria maxima GN=EMWEY_00027360 PE=3 SV=1	2	2	0.049	44110.9	10.41
	R14008-20,2951	K.AGMTHIVR.E	884.477	0.00011	2	1	60.01	0	2e-06	0|0	U6M7U1		9.8	0		0	2	MASCOT		T
	R14008-20,7674	K.VACIGAWHPAR.V	1237.63	0.00124	3	1	60.69	0	4.22e-06	0|0	U6M7U1		8.23	0		0	2	MASCOT		T
$30-1	tr|U6M9F1|U6M9F1_EIMMA Uncharacterized protein OS=Eimeria maxima GN=EMWEY_00014950 PE=4 SV=1	2	2	0.047	51979.3	5.35
$30-2	tr|G0LEV1|G0LEV1_EIMMA Heat shock protein 90 OS=Eimeria maxima GN=hsp90 PE=3 SV=1	2	2	0.0294	82687.9	5.08
	R14008-20,7938	K.FYEQFSK.N	948.446	0.00615	1	1	28.41	0	0.0122	0|0	U6M9F1/G0LEV1		6	0		0	2	MASCOT		T
	R14008-20,14412	K.GVVDSEDLPLNISR.E	1513.79	0.00071	2	1	76.54	0	1.13e-07	0|0	U6M9F1/G0LEV1		4.03	0		0	2	MASCOT		T
$31-1	tr|U6MBV9|U6MBV9_EIMMA Heat shock protein 70, putative OS=Eimeria maxima GN=EMWEY_00031510 PE=3 SV=1	2	2	0.0325	56166.2	8.69
	R14008-20,2498	K.VLENAEGAR.T	958.495	0.00248	2	1	35.29	0	0.00102	0|0	U6MBV9		4.53	0		0	2	MASCOT		T
	R14008-20,12328	R.IAGLEVLR.I	870.541	0.00058	2	1	46.71	0	6.4e-05	0|0	U6MBV9		6	0		0	2	MASCOT		T
$32-1	tr|U6MDD8|U6MDD8_EIMMA Triosephosphate isomerase OS=Eimeria maxima GN=EMWEY_00031020 PE=3 SV=1	2	2	0.1076	27355	6
	R14008-20,4216	K.VATPEQAQEVHR.D	1364.69	-0.00375	3	1	38.99	0	0.000606	0|0	U6MDD8		5.4	0		0	2	MASCOT		T
	R14008-20,17827	K.VVIAYEPVWAIGTGK.V	1602.89	-0.00164	2	1	33.87	0	0.00154	0|0	U6MDD8		5.97	0		0	2	MASCOT		T
$33-1	tr|U6MEL1|U6MEL1_EIMMA Tubulin alpha chain, putative (Fragment) OS=Eimeria maxima GN=EMWEY_00059900 PE=3 SV=1	2	2	0.0498	46688.3	4.9
	R14008-20,12030	K.FDLMYAK.R	887.433	0.00117	2	1	38.99	0	0.000252	0|0	U6MEL1		5.84	0		0	2	MASCOT		T
	R14008-20,10430	R.NLDIERPTYTNLNR.L	1718.88	0.00294	2	1	55.07	0	1.65e-05	0|0	U6MEL1		6.07	0		0	2	MASCOT		T
$34-1	tr|U6MEQ4|U6MEQ4_EIMMA Microneme protein, putative (Fragment) OS=Eimeria maxima GN=EMWEY_00036540 PE=4 SV=1	2	2	0.0458	44334.7	4.65
	R14008-20,5718	R.FDVGTASQQNK.E	1194.57	0.00103	2	1	51.7	0	2.43e-05	0|0	U6MEQ4/U6M3H0		5.84	0		0	2	MASCOT		T
	R14008-20,1848	R.IEAQAACR.S	918.446	0.00182	2	1	42.61	0	0.000244	0|0	U6MEQ4/G0LEU6		6	0		0	2	MASCOT		T
$35-1	tr|U6MFK8|U6MFK8_EIMMA Uncharacterized protein OS=Eimeria maxima GN=EMWEY_00009490 PE=4 SV=1	2	2	0.0045	268980	4.52
	R14008-20,3462	R.LEEGLR.Q	716.394	0	2	1	26.72	0	0.0219	0|0	U6MFK8		4.53	0		0	2	MASCOT		T
	R14008-20,32406	R.QAGLR.K ! R.QAGLR.G	544.32	0.01016	1	1	24.99	0	0.0705	0|0	U6M9H9 ! U6MFK8		9.75	0		0	2	MASCOT		T
$36-1	tr|U6M3K1|U6M3K1_EIMMA Uncharacterized protein OS=Eimeria maxima GN=EMWEY_00016220 PE=4 SV=1	5	1	0.0124	44721.9	8.87
	R14008-20,29568	R.ADLAK.F	517.298	-0.00198	1	1	22.21	0	0.146	0|0	U6M3K1		5.88	0		0	2	MASCOT		T
	R14008-20,31323	R.ADLAK.F	517.298	-0.00198	1	1	22.96	0	0.123	0|0	U6M3K1		5.88	0		0	2	MASCOT		T
	R14008-20,32165	R.ADLAK.F	517.298	-0.00198	1	1	25.44	0	0.0694	0|0	U6M3K1		5.88	0		0	2	MASCOT		T
	R14008-20,32352	R.ADLAK.F	517.298	-0.00198	1	1	26.17	0	0.0587	0|0	U6M3K1		5.88	0		0	2	MASCOT		T
	R14008-20,32701	R.ADLAK.F	517.298	-0.00198	1	1	25.68	0	0.0657	0|0	U6M3K1		5.88	0		0	2	MASCOT		T
$37-1	tr|U6M7B1|U6M7B1_EIMMA Uncharacterized protein OS=Eimeria maxima GN=EMWEY_00054730 PE=4 SV=1	3	1	0.0078	64828.9	10.17
	R14008-20,29573	K.GIGGK.G	431.261	0.00126	1	1	23.47	0	0.0382	0|0	U6M7B1		8.75	0		0	2	MASCOT		T
	R14008-20,30056	K.GIGGK.G	431.261	0.00126	1	1	23.59	0	0.0372	0|0	U6M7B1		8.75	0		0	2	MASCOT		T
	R14008-20,31350	K.GIGGK.G	431.261	0.00126	1	1	31.65	0	0.00581	0|0	U6M7B1		8.75	0		0	2	MASCOT		T
$38-1	tr|U6M7C9|U6M7C9_EIMMA Uncharacterized protein OS=Eimeria maxima GN=EMWEY_00025970 PE=3 SV=1	3	1	0.0292	26660	4.95
	R14008-20,11559	R.VAM*LLLR.K	831.512	-0.00067	2	1	24.51	0	0.144	0|0	U6M7C9		9.72	0	15.994919 Oxidation (M)	0	2	MASCOT		T
	R14008-20,27542	R.VAM*LLLR.K	831.512	0.01651	2	1	25.36	0	0.0172	0|0	U6M7C9		9.72	0	15.994919 Oxidation (M)	0	2	MASCOT		T
	R14008-20,27874	R.VAM*LLLR.K	831.512	0.01573	2	1	25.17	0	0.0149	0|0	U6M7C9		9.72	0	15.994919 Oxidation (M)	0	2	MASCOT		T
$39-1	tr|U6MBI4|U6MBI4_EIMMA Histone H2A OS=Eimeria maxima GN=EMWEY_00006370 PE=3 SV=1	3	1	0.0625	12341.2	9.91
	R14008-20,6696	R.HLQLAIR.G	850.526	-0.007	2	1	25.3	0	0.00221	0|0	U6MBI4		9.76	0		0	2	MASCOT		T
	R14008-20,7510	R.HLQLAIR.G	850.526	8e-05	2	1	22.97	0	0.00555	0|0	U6MBI4		9.76	0		0	2	MASCOT		T
	R14008-20,30518	R.HLQLAIR.G	850.526	0.0002	2	1	21.12	0	0.0085	0|0	U6MBI4		9.76	0		0	2	MASCOT		T
$40-1	tr|U6LX97|U6LX97_EIMMA U5 snRNP-associated 102 kDa protein, putative OS=Eimeria maxima GN=EMWEY_00003410 PE=4 SV=1	2	1	0.0065	119089	8.75
	R14008-20,92	R.LKEEIAK.L	830.498	0.00543	2	1	32.13	0	0.00392	0|0	U6LX97		6.14	1		0	2	MASCOT		T
	R14008-20,245	R.LKEEIAK.L	830.498	0.00139	2	1	33.06	0	0.00371	0|0	U6LX97		6.14	1		0	2	MASCOT		T
$41-1	tr|U6M2M5|U6M2M5_EIMMA Uncharacterized protein OS=Eimeria maxima GN=EMWEY_00007760 PE=4 SV=1	2	1	0.0012	549978	5.48
	R14008-20,31847	R.LDTGER.I	690.342	0.00169	1	1	22.93	0	0.0886	0|0	U6M2M5		4.37	0		0	2	MASCOT		T
	R14008-20,32073	R.LDTGER.I	690.342	0.00169	1	1	24.97	0	0.0554	0|0	U6M2M5		4.37	0		0	2	MASCOT		T
$42-1	tr|U6M471|U6M471_EIMMA AN1-like Zinc finger domain-containing protein, putative OS=Eimeria maxima GN=EMWEY_00018040 PE=4 SV=1	2	1	0.0336	27017.6	6.11
	R14008-20,28	K.QNNKVVADK.L	1015.55	0.01356	2	1	24.54	0	0.02	0|0	U6M471		8.59	1		0	2	MASCOT		T
	R14008-20,181	K.QNNKVVADK.L	1015.55	0.01652	2	1	26.85	0	0.0128	0|0	U6M471		8.59	1		0	2	MASCOT		T
$43-1	tr|U6M6E8|U6M6E8_EIMMA Uncharacterized protein OS=Eimeria maxima GN=EMWEY_00023280 PE=4 SV=1	2	1	0.0162	40349.6	9.56
	R14008-20,32762	R.QTETM*K.R	753.345	-0.008	2	1	20.81	0	0.0834	0|0	U6M6E8		6	0	15.994919 Oxidation (M)	0	2	MASCOT		T
	R14008-20,33026	R.QTETM*K.R	753.345	-0.008	2	1	26.2	0	0.0241	0|0	U6M6E8		6	0	15.994919 Oxidation (M)	0	2	MASCOT		T
$44-1	tr|U6MA19|U6MA19_EIMMA ThiF family domain-containing protein, putative OS=Eimeria maxima GN=EMWEY_00021520 PE=4 SV=1	2	1	0.018	42320.5	5.18
	R14008-20,30930	R.ADNPYSR.L	822.374	0.00131	2	1	20.29	0	0.0243	0|0	U6MA19		5.88	0		0	2	MASCOT		T
	R14008-20,33111	R.ADNPYSR.L	822.374	0.00073	2	1	21.19	0	0.019	0|0	U6MA19		5.88	0		0	2	MASCOT		T
$45-1	tr|U6LVF2|U6LVF2_EIMMA Uncharacterized protein OS=Eimeria maxima GN=EMWEY_00000140 PE=4 SV=1	1	1	0.0154	49762.7	5.19
	R14008-20,10371	R.DVDLLLR.V	843.493	0.00093	2	1	26.13	0	0.0173	0|0	U6LVF2		4.21	0		0	2	MASCOT		T
$46-1	tr|U6LVG3|U6LVG3_EIMMA Uncharacterized protein OS=Eimeria maxima GN=EMWEY_00000240 PE=4 SV=1	1	1	0.0039	203028	4.97
	R14008-20,27667	R.LEEAIAK.E	773.44	-0.0032	2	1	23.75	0	0.0339	0|0	U6LVG3		4.53	0		0	2	MASCOT		T
$47-1	tr|U6LVU7|U6LVU7_EIMMA CAM kinase, CDPK family, putative OS=Eimeria maxima GN=EMWEY_00014070 PE=4 SV=1	1	1	0.0036	173987	5.98
	R14008-20,3720	R.VILSCK.G	719.412	0.00201	1	1	33.41	0	0.00269	0|0	U6LVU7		8.19	0		0	2	MASCOT		T
$48-1	tr|U6LVZ5|U6LVZ5_EIMMA Uncharacterized protein OS=Eimeria maxima GN=EMWEY_00000180 PE=4 SV=1	1	1	0.0182	49922.9	5.85
	R14008-20,7952	R.SSLLLTDK.D	876.504	0.00742	2	1	24.99	0	0.0146	0|0	U6LVZ5		5.55	0		0	2	MASCOT		T
$49-1	tr|U6LW51|U6LW51_EIMMA Uncharacterized protein OS=Eimeria maxima GN=EMWEY_00015250 PE=4 SV=1	1	1	0.023	64079.8	10.11
	R14008-20,21107	R.QTDRLKSLLLQDK.Q	1557.9	0.03041	3	1	20.2	0	0.0401	0|0	U6LW51		8.59	2		0	2	MASCOT		T
$50-1	tr|U6LWE5|U6LWE5_EIMMA 60S ribosomal protein L23, putative OS=Eimeria maxima GN=EMWEY_00016310 PE=3 SV=1	1	1	0.0719	14825.3	9.91
	R14008-20,4225	K.GSAITGPVAK.E	900.515	0.00086	2	1	41.69	0	0.000468	0|0	U6LWE5		8.75	0		0	2	MASCOT		T
$51-1	tr|U6LWI0|U6LWI0_EIMMA YT521-B-like family domain-containing protein, putative OS=Eimeria maxima GN=EMWEY_00052260 PE=4 SV=1	1	1	0.0175	35197.8	4.38
	R14008-20,9878	K.NILLVK.T	699.476	0.00095	2	1	22.27	0	0.0196	0|0	U6LWI0		8.75	0		0	2	MASCOT		T
$52-1	tr|U6LXE6|U6LXE6_EIMMA Uncharacterized protein (Fragment) OS=Eimeria maxima GN=EMWEY_00053770 PE=4 SV=1	1	1	0.028	51704.7	5.8
	R14008-20,15280	R.LLAAAEDKVAIER.M	1398.8	0.00107	2	1	24.01	0	0.0205	0|0	U6LXE6		4.68	1		0	2	MASCOT		T
$53-1	tr|U6LXP8|U6LXP8_EIMMA Uncharacterized protein OS=Eimeria maxima GN=EMWEY_00022880 PE=4 SV=1	1	1	0.0034	201396	9.25
$53-2	tr|U6MGS2|U6MGS2_EIMMA Uncharacterized protein OS=Eimeria maxima GN=EMWEY_00035410 PE=4 SV=1	1	1	0.0131	49446.9	7.74
	R14008-20,2759	R.LQSLQR.E ! K.LQSLQR.M	744.436	0.00352	2	1	27.47	0	0.0195	0|0	U6LXP8 ! U6MGS2		9.75	0		0	2	MASCOT		T
$54-1	tr|U6LXR7|U6LXR7_EIMMA Uncharacterized protein OS=Eimeria maxima GN=EMWEY_00023200 PE=4 SV=1	1	1	0.0068	108439	6.99
	R14008-20,10776	R.ALLDALR.Q	771.472	0.0005	2	1	23.92	0	0.0205	0|0	U6LXR7		5.88	0		0	2	MASCOT		T
$55-1	tr|U6LYK3|U6LYK3_EIMMA Uncharacterized protein OS=Eimeria maxima GN=EMWEY_00024540 PE=4 SV=1	1	1	0.0079	81784	8.19
	R14008-20,10781	R.VLQLLR.A	741.498	0.0054	2	1	23.47	0	0.00742	0|0	U6LYK3		9.72	0		0	2	MASCOT		T
$56-1	tr|U6LYK5|U6LYK5_EIMMA Uncharacterized protein OS=Eimeria maxima GN=EMWEY_00028110 PE=4 SV=1	1	1	0.0099	84500.9	6.35
	R14008-20,2120	R.AENFGDLR.R	921.442	0.00973	2	1	24.04	0	0.0296	0|0	U6LYK5		4.37	0		0	2	MASCOT		T
$57-1	tr|U6LYN2|U6LYN2_EIMMA Regulator of chromosome condensation, putative OS=Eimeria maxima GN=EMWEY_00028500 PE=4 SV=1	1	1	0.0126	113477	6.79
	R14008-20,11338	K.QM*LPLPVFNSLPHK.V	1636.89	0.0325	3	1	21.16	0	0.184	0|0	U6LYN2		8.76	0	15.994919 Oxidation (M)	0	2	MASCOT		T
$58-1	tr|U6LYY1|U6LYY1_EIMMA SET domain-containing protein / Bromodomain-containing protein, putative OS=Eimeria maxima GN=EMWEY_00014080 PE=4 SV=1	1	1	0.0014	534241	6.59
	R14008-20,3261	R.LRTGNPR.I	813.469	0.0119	2	1	20.56	0	0.0251	0|0	U6LYY1		12	1		0	2	MASCOT		T
$59-1	tr|U6LZ82|U6LZ82_EIMMA Uncharacterized protein (Fragment) OS=Eimeria maxima GN=EMWEY_00015160 PE=4 SV=1	1	1	0.0082	98531.7	5.95
	R14008-20,8653	R.EAKIM*ER.M	892.456	0.00422	2	1	24.96	0	0.0152	0|0	U6LZ82		6.24	1	15.994919 Oxidation (M)	0	2	MASCOT		T
$60-1	tr|U6LZA1|U6LZA1_EIMMA Uncharacterized protein OS=Eimeria maxima GN=EMWEY_00015330 PE=4 SV=1	1	1	0.0053	132311	9.51
	R14008-20,32655	R.DGGGGSK.T	577.258	-0.00236	1	1	20.87	0	0.0196	0|0	U6LZA1		5.84	0		0	2	MASCOT		T
$61-1	tr|U6LZA2|U6LZA2_EIMMA Uncharacterized protein OS=Eimeria maxima GN=EMWEY_00007600 PE=4 SV=1	1	1	0.0217	30092.3	9.59
	R14008-20,3438	R.LLEDGR.A	702.378	0.00036	2	1	20.74	0	0.0793	0|0	U6LZA2		4.37	0		0	2	MASCOT		T
$62-1	tr|U6LZA7|U6LZA7_EIMMA GTP-binding nuclear protein ran/tc4, putative OS=Eimeria maxima GN=EMWEY_00029300 PE=4 SV=1	1	1	0.0385	23978.2	6.91
	R14008-20,3582	R.HLTGEFEK.K	960.479	0.00089	2	1	27.79	0	0.0102	0|0	U6LZA7		5.4	0		0	2	MASCOT		T
$63-1	tr|U6LZC6|U6LZC6_EIMMA Ribosomal protein L35, putative OS=Eimeria maxima GN=EMWEY_00007750 PE=3 SV=1	1	1	0.0488	14424.1	11.84
	R14008-20,4563	K.VQNVPR.R	712.41	0.01102	2	1	20.12	0	0.0204	0|0	U6LZC6		9.72	0		0	2	MASCOT		T
$64-1	tr|U6LZM9|U6LZM9_EIMMA Nucleoside-triphosphatase, putative OS=Eimeria maxima GN=EMWEY_00051950 PE=4 SV=1	1	1	0.0297	34891.7	5.03
$64-2	tr|U5U034|U5U034_EIMMA Nucleoside-triphosphatase OS=Eimeria maxima GN=EmW11 PE=3 SV=1	1	1	0.0098	111837	5.52
	R14008-20,10482	K.GGGGGEKSIK.K	889.474	-0.00348	2	1	31.1	0	0.00621	0|0	U5U034/U6LZM9		8.59	1		0	2	MASCOT		T
$65-1	tr|U6LZX0|U6LZX0_EIMMA Uncharacterized protein OS=Eimeria maxima GN=EMWEY_00033850 PE=4 SV=1	1	1	0.0075	111999	6.18
	R14008-20,10172	K.AATPLLQR.R	869.52	0.00758	2	1	28.99	0	0.00555	0|0	U6LZX0		9.8	0		0	2	MASCOT		T
$66-1	tr|U6M0C3|U6M0C3_EIMMA F-box domain containing protein, putative OS=Eimeria maxima GN=EMWEY_00042130 PE=4 SV=1	1	1	0.0065	116484	7.21
	R14008-20,8813	R.VAFSALR.Q	763.446	0.00056	2	1	44.69	0	0.000143	0|0	U6M0C3		9.72	0		0	2	MASCOT		T
$67-1	tr|U6M0C9|U6M0C9_EIMMA Uncharacterized protein OS=Eimeria maxima GN=EMWEY_00019260 PE=4 SV=1	1	1	0.0219	50020.6	7.88
	R14008-20,1813	R.GGANGAGIAR.K	843.443	0.01114	2	1	34.41	0	0.000724	0|0	U6M0C9		9.75	0		0	2	MASCOT		T
$68-1	tr|U6M0D7|U6M0D7_EIMMA 40S ribosomal protein S11, putative OS=Eimeria maxima GN=EMWEY_00003270 PE=3 SV=1	1	1	0.0617	18719.7	10.77
	R14008-20,9718	K.CPFTGNVSIR.G	1150.57	0.00136	2	1	57.26	0	8.74e-06	0|0	U6M0D7		8.25	0		0	2	MASCOT		T
$69-1	tr|U6M0F7|U6M0F7_EIMMA Uncharacterized protein (Fragment) OS=Eimeria maxima GN=EMWEY_00038270 PE=4 SV=1	1	1	0.0065	162608	8.96
	R14008-20,31724	K.TAAAAAAEPRK.A	1056.58	0.00686	2	1	27.58	0	0.0102	0|0	U6M0F7		8.41	1		0	2	MASCOT		T
$70-1	tr|U6M0K3|U6M0K3_EIMMA Uncharacterized protein OS=Eimeria maxima GN=EMWEY_00013590 PE=4 SV=1	1	1	0.0076	100532	6.39
	R14008-20,9403	K.EAERMIR.A	904.467	0.01195	2	1	24.13	0	0.0211	0|0	U6M0K3		6.24	1		0	2	MASCOT		T
$71-1	tr|U6M0Z3|U6M0Z3_EIMMA Uncharacterized protein OS=Eimeria maxima GN=EMWEY_00023640 PE=4 SV=1	1	1	0.0058	148707	4.44
	R14008-20,2086	K.QKELEEQQR.L	1187.6	-0.00239	2	1	25.34	0	0.0132	0|0	U6M0Z3		4.79	1		0	2	MASCOT		T
$72-1	tr|U6M121|U6M121_EIMMA C2H2-type zinc finger-containing protein, related OS=Eimeria maxima GN=EMWEY_00045540 PE=4 SV=1	1	1	0.0176	42349	8.68
	R14008-20,10836	R.LLGMSMR.V	807.422	0.00478	2	1	26.12	0	0.00855	0|0	U6M121		9.75	0		0	2	MASCOT		T
$73-1	tr|U6M134|U6M134_EIMMA Uncharacterized protein OS=Eimeria maxima GN=EMWEY_00024050 PE=4 SV=1	1	1	0.0067	96517.2	7.06
	R14008-20,5836	R.VEEVVK.N	702.403	0.0105	2	1	35.05	0	0.00277	0|0	U6M134		4.53	0		0	2	MASCOT		T
$74-1	tr|U6M1B2|U6M1B2_EIMMA RNA helicase, putative OS=Eimeria maxima GN=EMWEY_00026070 PE=4 SV=1	1	1	0.008	121115	5.13
	R14008-20,14983	R.LLAGVQKVR.E	983.636	0.01279	2	1	23.4	0	0.0103	0|0	U6M1B2		11	1		0	2	MASCOT		T
$75-1	tr|U6M1H8|U6M1H8_EIMMA Uncharacterized protein (Fragment) OS=Eimeria maxima GN=EMWEY_00027140 PE=4 SV=1	1	1	0.0071	94701.8	5.55
	R14008-20,6165	R.LARVQR.A	742.468	0.01149	2	1	29.71	0	0.00535	0|0	U6M1H8		12	1		0	2	MASCOT		T
$76-1	tr|U6M1M9|U6M1M9_EIMMA Uncharacterized protein OS=Eimeria maxima GN=EMWEY_00014020 PE=4 SV=1	1	1	0.0174	63279.8	6.27
	R14008-20,2367	K.RVSGVVSAER.E	1059.59	0.0178	2	1	31.96	0	0.00907	0|0	U6M1M9		9.6	1		0	2	MASCOT		T
$77-1	tr|U6M1R3|U6M1R3_EIMMA Zinc carboxypeptidase, putative OS=Eimeria maxima GN=EMWEY_00012840 PE=4 SV=1	1	1	0.0062	122286	5.57
	R14008-20,3096	R.ATLSIDK.C	747.425	-2e-05	2	1	47.05	0	0.00012	0|0	U6M1R3		5.88	0		0	2	MASCOT		T
$78-1	tr|U6M1T6|U6M1T6_EIMMA Small GTP-binding protein sar1, putative OS=Eimeria maxima GN=EMWEY_00013020 PE=3 SV=1	1	1	0.0815	15782.1	7.92
	R14008-20,15318	R.IVFLGLDNAGK.T	1146.65	0.00255	2	1	61.93	0	2.56e-06	0|0	U6M1T6		5.84	0		0	2	MASCOT		T
$79-1	tr|U6M1Y9|U6M1Y9_EIMMA Uncharacterized protein OS=Eimeria maxima GN=EMWEY_00018910 PE=3 SV=1	1	1	0.0014	437614	6.04
	R14008-20,15207	R.EIPWWR.R	886.457	0.00426	2	1	29.2	0	0.00295	0|0	U6M1Y9		6.1	0		0	2	MASCOT		T
$80-1	tr|U6M264|U6M264_EIMMA Uncharacterized protein OS=Eimeria maxima GN=EMWEY_00047460 PE=4 SV=1	1	1	0.0064	136119	5.67
	R14008-20,10019	R.LALASALR.G	814.514	0.00175	2	1	21.15	0	0.046	0|0	U6M264		9.75	0		0	2	MASCOT		T
$81-1	tr|U6M266|U6M266_EIMMA Uncharacterized protein OS=Eimeria maxima GN=EMWEY_00049760 PE=4 SV=1	1	1	0.0759	8029.44	11.91
	R14008-20,4154	-.M*LVSSR.S	708.371	-0.00185	2	1	20.15	0	0.0338	0|0	U6M266		9.5	0	15.994919 Oxidation (M)	0	2	MASCOT		T
$82-1	tr|U6M2I1|U6M2I1_EIMMA Uncharacterized protein OS=Eimeria maxima GN=EMWEY_00015770 PE=4 SV=1	1	1	0.0078	117317	5.42
	R14008-20,6872	K.AIQEQGKR.L	929.516	0.01252	2	1	26.66	0	0.0141	0|0	U6M2I1		8.79	1		0	2	MASCOT		T
$83-1	tr|U6M2M8|U6M2M8_EIMMA Fatty acid synthase S-acetyltransferase, related (Fragment) OS=Eimeria maxima GN=EMWEY_00049230 PE=4 SV=1	1	1	0.002	389646	5.89
	R14008-20,952	K.EHTALLK.K	811.467	-0.00552	2	1	20.21	0	0.06	0|0	U6M2M8		6.85	0		0	2	MASCOT		T
$84-1	tr|U6M303|U6M303_EIMMA Phosphoglycerate mutase domain-containing protein, putative OS=Eimeria maxima GN=EMWEY_00014100 PE=4 SV=1	1	1	0.0028	221171	8.57
	R14008-20,6492	R.LSRPYR.H	791.452	0.01132	2	1	31.35	0	0.00473	0|0	U6M303		10.84	0		0	2	MASCOT		T
$85-1	tr|U6M304|U6M304_EIMMA Uncharacterized protein OS=Eimeria maxima GN=EMWEY_00016730 PE=4 SV=1	1	1	0.0096	53924.8	9.02
	R14008-20,32526	R.KGNAK.V	517.309	0.00925	1	1	20.89	0	0.198	0|0	U6M304		10	1		0	2	MASCOT		T
$86-1	tr|U6M319|U6M319_EIMMA GTP-binding conserved hypothetical domain-containing protein, putative OS=Eimeria maxima GN=EMWEY_00048190 PE=3 SV=1	1	1	0.0043	125573	9.81
	R14008-20,32078	K.KEANK.L	589.33	-0.00963	1	1	22.63	0	0.0808	0|0	U6M319		8.59	1		0	2	MASCOT		T
$87-1	tr|U6M325|U6M325_EIMMA Uncharacterized protein OS=Eimeria maxima GN=EMWEY_00016880 PE=4 SV=1	1	1	0.0159	75377.1	6.52
	R14008-20,8923	R.QLRAETERQLR.Q	1399.78	0.00367	2	1	23.35	0	0.0465	0|0	U6M325		9.51	2		0	2	MASCOT		T
$88-1	tr|U6M357|U6M357_EIMMA Splicing factor, arginine/serine-rich 8, putative OS=Eimeria maxima GN=EMWEY_00014530 PE=4 SV=1	1	1	0.0067	96806.4	4.84
	R14008-20,3496	R.TAHFVR.E	730.399	-0.01324	2	1	29.7	0	0.00959	0|0	U6M357		9.44	0		0	2	MASCOT		T
$89-1	tr|U6M3C9|U6M3C9_EIMMA Uncharacterized protein OS=Eimeria maxima GN=EMWEY_00050370 PE=4 SV=1	1	1	0.0273	32896.3	4.99
	R14008-20,17089	K.IDAADRFR.R	963.501	-0.01303	2	1	27.82	0	0.00925	0|0	U6M3C9		5.96	1		0	2	MASCOT		T
$90-1	tr|U6M3F5|U6M3F5_EIMMA Uncharacterized protein OS=Eimeria maxima GN=EMWEY_00015980 PE=4 SV=1	1	1	0.0115	54282.4	4.35
	R14008-20,9552	R.LVASQIR.E	786.483	-0.00171	2	1	25.12	0	0.0275	0|0	U6M3F5		9.75	0		0	2	MASCOT		T
$91-1	tr|U6M3F9|U6M3F9_EIMMA Eukaryotic translation initiation factor 3 subunit E OS=Eimeria maxima GN=EMWEY_00002950 PE=3 SV=1	1	1	0.0115	69341.2	6.06
	R14008-20,11194	R.VEMVPVR.L	829.46	0.00327	2	1	24.95	0	0.0192	0|0	U6M3F9		5.97	0		0	2	MASCOT		T
$92-1	tr|U6M3I8|U6M3I8_EIMMA Uncharacterized protein OS=Eimeria maxima GN=EMWEY_00053290 PE=4 SV=1	1	1	0.0074	89897.5	6.23
	R14008-20,10319	K.LLEQFR.T	805.457	0.00392	2	1	23.11	0	0.245	0|0	U6M3I8		6	0		0	2	MASCOT		T
$93-1	tr|U6M3N8|U6M3N8_EIMMA Uncharacterized protein OS=Eimeria maxima GN=EMWEY_00052070 PE=4 SV=1	1	1	0.0208	56713.6	10.85
	R14008-20,4245	K.GAPHEELQRQK.L	1292.67	0.0133	2	1	20.89	0	0.0428	0|0	U6M3N8		6.76	1		0	2	MASCOT		T
$94-1	tr|U6M430|U6M430_EIMMA Uncharacterized protein OS=Eimeria maxima GN=EMWEY_00019350 PE=4 SV=1	1	1	0.0014	528993	6.55
	R14008-20,5248	R.LLGAAVR.S	699.451	0.00095	2	1	36.62	0	0.00061	0|0	U6M430		9.75	0		0	2	MASCOT		T
$95-1	tr|U6M4A4|U6M4A4_EIMMA ATP-dependent RNA helicase, putative OS=Eimeria maxima GN=EMWEY_00053840 PE=3 SV=1	1	1	0.0121	79154.7	9.16
	R14008-20,11036	R.YLVLDEADR.M	1093.55	-0.00033	2	1	33.78	0	0.00729	0|0	U6M4A4		4.03	0		0	2	MASCOT		T
$96-1	tr|U6M4G4|U6M4G4_EIMMA Coronin OS=Eimeria maxima GN=EMWEY_00003390 PE=3 SV=1	1	1	0.0184	65314.5	6.63
	R14008-20,3368	K.QLTELSSNM*AR.A	1265.62	0.0112	2	1	22.42	0	0.0155	0|0	U6M4G4		6	0	15.994919 Oxidation (M)	0	2	MASCOT		T
$97-1	tr|U6M4I0|U6M4I0_EIMMA N-glycosylase/DNA lyase, putative OS=Eimeria maxima GN=EMWEY_00035370 PE=4 SV=1	1	1	0.051	11528.8	6.15
	R14008-20,2677	R.ETLMR.Y	649.334	-0.00625	1	1	29.67	0	0.0155	0|0	U6M4I0		6.1	0		0	2	MASCOT		T
$98-1	tr|U6M4I7|U6M4I7_EIMMA Zinc finger (CCCH type) protein, putative OS=Eimeria maxima GN=EMWEY_00020230 PE=4 SV=1	1	1	0.0183	46521.7	8.59
	R14008-20,6873	R.QLEANLAR.L	914.505	0.00149	2	1	35.72	0	0.00129	0|0	U6M4I7		6	0		0	2	MASCOT		T
$99-1	tr|U6M508|U6M508_EIMMA Uncharacterized protein (Fragment) OS=Eimeria maxima GN=EMWEY_00003440 PE=4 SV=1	1	1	0.0021	296909	5.98
	R14008-20,5218	R.LLLQNR.I	756.473	0.00086	2	1	21.27	0	0.0325	0|0	U6M508		9.75	0		0	2	MASCOT		T
$100-1	tr|U6M5E7|U6M5E7_EIMMA Malate dehydrogenase, putative OS=Eimeria maxima GN=EMWEY_00022270 PE=3 SV=1	1	1	0.0379	33347.5	5.99
	R14008-20,204	K.VVGM*AGVLDSAR.F	1190.62	-0.00021	1	1	25.01	0	0.0177	0|0	U6M5E7		5.81	0	15.994919 Oxidation (M)	0	2	MASCOT		T
$101-1	tr|U6M5N5|U6M5N5_EIMMA Uncharacterized protein OS=Eimeria maxima GN=EMWEY_00022730 PE=4 SV=1	1	1	0.0108	81343.4	6.5
	R14008-20,11226	R.IRSSLMEK.L	963.529	-0.00358	2	1	21.14	0	0.085	0|0	U6M5N5		8.75	1		0	2	MASCOT		T
$102-1	tr|U6M5Y7|U6M5Y7_EIMMA Translation initiation factor IF-2, putative OS=Eimeria maxima GN=EMWEY_00016020 PE=4 SV=1	1	1	0.007	119265	7.76
	R14008-20,33	K.QKLKEEGK.L	959.552	-0.00074	2	1	23.98	0	0.0412	0|0	U6M5Y7		8.5	2		0	2	MASCOT		T
$103-1	tr|U6M647|U6M647_EIMMA Uncharacterized protein OS=Eimeria maxima GN=EMWEY_00006750 PE=4 SV=1	1	1	0.0054	93553.4	4.87
	R14008-20,30477	R.DLSVK.A	561.324	0.00425	1	1	22.58	0	0.0842	0|0	U6M647		5.84	0		0	2	MASCOT		T
$104-1	tr|U6M666|U6M666_EIMMA Uncharacterized protein OS=Eimeria maxima GN=EMWEY_00004690 PE=4 SV=1	1	1	0.003	266169	4.92
	R14008-20,11264	R.LLAAQRR.Q	827.521	-0.01176	2	1	24.91	0	0.0176	0|0	U6M666		12	1		0	2	MASCOT		T
$105-1	tr|U6M673|U6M673_EIMMA Uncharacterized protein (Fragment) OS=Eimeria maxima GN=EMWEY_00046080 PE=4 SV=1	1	1	0.0093	63599.7	5.35
$105-2	tr|U6M4K1|U6M4K1_EIMMA Uncharacterized protein OS=Eimeria maxima GN=EMWEY_00000880 PE=4 SV=1	1	1	0.0013	487463	8.7
	R14008-20,6305	R.LAVLQR.M ! R.LAVLQR.G	699.451	-0.00156	2	1	42.82	0	0.000159	0|0	U6M4K1 ! U6M673		9.75	0		0	2	MASCOT		T
$106-1	tr|U6M6A7|U6M6A7_EIMMA Exonuclease, putative OS=Eimeria maxima GN=EMWEY_00016740 PE=4 SV=1	1	1	0.0444	20730.8	7.56
	R14008-20,10896	R.QEALELLK.R	943.546	0.00077	2	1	45.48	0	0.000201	0|0	U6M6A7		4.53	0		0	2	MASCOT		T
$107-1	tr|U6M6I7|U6M6I7_EIMMA Pumilio-family RNA binding repeat domain-containing protein, putative OS=Eimeria maxima GN=EMWEY_00023570 PE=4 SV=1	1	1	0.0045	173740	6.81
	R14008-20,32036	R.KQHSSPR.A	839.448	-0.00179	1	1	21.18	0	0.0796	0|0	U6M6I7		11	1		0	2	MASCOT		T
$108-1	tr|U6M6J1|U6M6J1_EIMMA PX domain-containing protein, putative OS=Eimeria maxima GN=EMWEY_00025350 PE=4 SV=1	1	1	0.0073	131328	8.13
	R14008-20,7563	R.LEEQLAEYK.R	1122.57	-0.01054	2	1	30.4	0	0.00406	0|0	U6M6J1		4.25	0		0	2	MASCOT		T
$109-1	tr|U6M6P7|U6M6P7_EIMMA DnaJ domain-containing protein, putative OS=Eimeria maxima GN=EMWEY_00053010 PE=4 SV=1	1	1	0.0201	33699.9	8.09
	R14008-20,10944	R.IIIDIK.T	714.476	0.00134	2	1	34.25	0	0.00147	0|0	U6M6P7		5.84	0		0	2	MASCOT		T
$110-1	tr|U6M6R7|U6M6R7_EIMMA Glyoxalase, putative OS=Eimeria maxima GN=EMWEY_00048060 PE=4 SV=1	1	1	0.0141	99462.6	5.23
	R14008-20,11717	K.EEATSAAIKAEEK.S	1376.69	-0.00166	2	1	20.21	0	0.0538	0|0	U6M6R7		4.49	1		0	2	MASCOT		T
$111-1	tr|U6M6T6|U6M6T6_EIMMA Uncharacterized protein OS=Eimeria maxima GN=EMWEY_00014240 PE=4 SV=1	1	1	0.0074	115853	7.57
	R14008-20,4917	K.VDKAELQR.K	958.532	0.00055	2	1	22.95	0	0.0357	0|0	U6M6T6		6.04	1		0	2	MASCOT		T
$112-1	tr|U6M6T9|U6M6T9_EIMMA Tryptophanyl-tRNA synthetase, putative OS=Eimeria maxima GN=EMWEY_00024450 PE=3 SV=1	1	1	0.0169	63481.4	9.4
	R14008-20,5169	R.CLQASPLAAK.I	1058.57	0.0083	2	1	22.38	0	0.0373	0|0	U6M6T9		8.22	0		0	2	MASCOT		T
$113-1	tr|U6M6V1|U6M6V1_EIMMA Ubiquitin carboxyl-terminal hydrolase , related OS=Eimeria maxima GN=EMWEY_00008230 PE=4 SV=1	1	1	0.005	133387	9.08
$113-2	tr|U6MGL6|U6MGL6_EIMMA DNA repair protein, putative (Fragment) OS=Eimeria maxima GN=EMWEY_00034810 PE=4 SV=1	1	1	0.0041	151185	8.19
$113-3	tr|U6M137|U6M137_EIMMA Troponin C, putative OS=Eimeria maxima GN=EMWEY_00012750 PE=4 SV=1	1	1	0.0052	119625	6.42
	R14008-20,7713	R.QELLLR.F ! R.QELLLR.A ! R.QELLLR.L	771.472	0.00066	2	1	32.65	0	0.00274	0|0	U6M137 ! U6MGL6 ! U6M6V1		6	0		0	2	MASCOT		T
$114-1	tr|U6M6V8|U6M6V8_EIMMA Uncharacterized protein OS=Eimeria maxima GN=EMWEY_00002270 PE=4 SV=1	1	1	0.0227	42251.2	5.79
	R14008-20,17104	K.LLLSVNQQR.H	1070.63	-0.00349	2	1	20.28	0	0.0384	0|0	U6M6V8		9.75	0		0	2	MASCOT		T
$115-1	tr|U6M6W7|U6M6W7_EIMMA Threonyl-tRNA synthetase, putative OS=Eimeria maxima GN=EMWEY_00008330 PE=3 SV=1	1	1	0.0113	88560.3	6.27
	R14008-20,10484	R.LADFGVLHR.D	1027.57	-0.00438	2	1	20.57	0	0.0855	0|0	U6M6W7		6.74	0		0	2	MASCOT		T
$116-1	tr|U6M715|U6M715_EIMMA Uncharacterized protein OS=Eimeria maxima GN=EMWEY_00014630 PE=4 SV=1	1	1	0.0027	326510	6.28
	R14008-20,11982	R.AGM*LALLR.L	860.502	0.00165	2	1	22.65	0	0.0302	0|0	U6M715		9.8	0	15.994919 Oxidation (M)	0	2	MASCOT		T
$117-1	tr|U6M716|U6M716_EIMMA Uncharacterized protein OS=Eimeria maxima GN=EMWEY_00037710 PE=4 SV=1	1	1	0.0039	179566	8.7
	R14008-20,6616	R.NAVSALR.L	730.421	0.00787	2	1	33.29	0	0.0042	0|0	U6M716		9.75	0		0	2	MASCOT		T
$118-1	tr|U6M7E3|U6M7E3_EIMMA CAM kinase, CDPK family, putative OS=Eimeria maxima GN=EMWEY_00027720 PE=4 SV=1	1	1	0.0063	124625	8.63
	R14008-20,6403	R.DRSQVPR.E	857.459	0.01248	2	1	24.04	0	0.00927	0|0	U6M7E3		9.6	1		0	2	MASCOT		T
$119-1	tr|U6M7J8|U6M7J8_EIMMA Signal peptidase, putative OS=Eimeria maxima GN=EMWEY_00028380 PE=4 SV=1	1	1	0.0483	15784.4	6.08
	R14008-20,5960	R.EIPIVHR.I	863.51	-0.00298	2	1	27.74	0	0.0838	0|0	U6M7J8		6.85	0		0	2	MASCOT		T
$120-1	tr|U6M7K4|U6M7K4_EIMMA Uncharacterized protein OS=Eimeria maxima GN=EMWEY_00015860 PE=4 SV=1	1	1	0.0056	156418	6.83
	R14008-20,8195	K.MMQQTLER.K	1036.49	-0.01477	2	1	27.93	0	0.00894	0|0	U6M7K4		5.75	0		0	2	MASCOT		T
$121-1	tr|U6M7U5|U6M7U5_EIMMA Eukaryotic translation initiation factor 2 gamma subunit, putative OS=Eimeria maxima GN=EMWEY_00027410 PE=4 SV=1	1	1	0.0237	50420.2	8.8
	R14008-20,12005	K.LTPLSPEVISR.Q	1211.7	0.00526	2	1	37.34	0	0.000554	0|0	U6M7U5		6	0		0	2	MASCOT		T
$122-1	tr|U6M7W4|U6M7W4_EIMMA Uncharacterized protein OS=Eimeria maxima GN=EMWEY_00016390 PE=4 SV=1	1	1	0.0039	237274	6.86
	R14008-20,1753	R.QGERENKK.S	988.517	-0.01269	2	1	21.15	0	0.0576	0|0	U6M7W4		8.59	2		0	2	MASCOT		T
$123-1	tr|U6M841|U6M841_EIMMA Uncharacterized protein OS=Eimeria maxima GN=EMWEY_00028420 PE=4 SV=1	1	1	0.0051	145390	5.05
	R14008-20,7574	R.LLEGGLR.G	757.457	0.00036	2	1	29.62	0	0.00693	0|0	U6M841		6	0		0	2	MASCOT		T
$124-1	tr|U6M8C1|U6M8C1_EIMMA Oligosaccharyl transferase STT3, putative OS=Eimeria maxima GN=EMWEY_00006010 PE=4 SV=1	1	1	0.0127	69852.7	9.01
	R14008-20,15136	R.LSLEAVLR.R	900.551	-0.00104	2	1	27.01	0	0.0124	0|0	U6M8C1		6	0		0	2	MASCOT		T
$125-1	tr|U6M8L1|U6M8L1_EIMMA Leucine rich repeat family protein, putative OS=Eimeria maxima GN=EMWEY_00031450 PE=4 SV=1	1	1	0.0097	148443	6.88
	R14008-20,2323	K.QDQQLAKLLEQLR.C	1582.89	0.00565	3	1	31.24	0	0.0059	0|0	U6M8L1		6.07	1		0	2	MASCOT		T
$126-1	tr|U6M8P1|U6M8P1_EIMMA Uncharacterized protein OS=Eimeria maxima GN=EMWEY_00030210 PE=4 SV=1	1	1	0.003	246794	7.71
	R14008-20,16539	R.GCTVITR.S	806.419	-0.00109	1	1	21.19	0	0.121	0|0	U6M8P1		8.25	0		0	2	MASCOT		T
$127-1	tr|U6M8T4|U6M8T4_EIMMA Uncharacterized protein OS=Eimeria maxima GN=EMWEY_00007130 PE=4 SV=1	1	1	0.0039	187245	5.83
	R14008-20,3890	R.IIDGEER.Q	831.421	0.00111	2	1	20.76	0	0.0562	0|0	U6M8T4		4.14	0		0	2	MASCOT		T
$128-1	tr|U6M8U1|U6M8U1_EIMMA Uncharacterized protein OS=Eimeria maxima GN=EMWEY_00047210 PE=4 SV=1	1	1	0.01	63050.7	8.65
	R14008-20,4197	R.ESRPLR.L	757.431	0.01176	2	1	28.64	0	0.0039	0|0	U6M8U1		9.7	0		0	2	MASCOT		T
$129-1	tr|U6M8W3|U6M8W3_EIMMA Uncharacterized protein OS=Eimeria maxima GN=EMWEY_00006560 PE=4 SV=1	1	1	0.0228	44676.8	7.25
	R14008-20,7441	M.SM*AISAAER.R	951.456	0.00251	2	1	23.8	0	0.016	0|0	U6M8W3		5.72	0	15.994919 Oxidation (M)	0	2	MASCOT		T
$130-1	tr|U6M8Y2|U6M8Y2_EIMMA Glucose-6-phosphate 1-dehydrogenase (Fragment) OS=Eimeria maxima GN=EMWEY_00013950 PE=3 SV=1	1	1	0.016	50764.4	6.55
	R14008-20,5665	R.LPDAYER.L	863.426	-0.00699	2	1	27.18	0	0.0478	0|0	U6M8Y2		4.37	0		0	2	MASCOT		T
$131-1	tr|U6M8Z2|U6M8Z2_EIMMA DNA polymerase , related OS=Eimeria maxima GN=EMWEY_00031130 PE=4 SV=1	1	1	0.0333	24316.2	7.55
	R14008-20,2390	-.M*AGAAAVR.G	762.393	-0.00088	2	1	20.44	0	0.0502	0|0	U6M8Z2		9.5	0	15.994919 Oxidation (M)	0	2	MASCOT		T
$132-1	tr|U6M907|U6M907_EIMMA Uncharacterized protein (Fragment) OS=Eimeria maxima GN=EMWEY_00019320 PE=4 SV=1	1	1	0.0072	107114	8.85
	R14008-20,9502	K.LSSSLSK.R	721.409	-0.01436	2	1	21.1	0	0.0361	0|0	U6M907		8.75	0		0	2	MASCOT		T
$133-1	tr|U6M962|U6M962_EIMMA MIF4G domain-containing protein, putative OS=Eimeria maxima GN=EMWEY_00031640 PE=4 SV=1	1	1	0.0063	163632	10.27
	R14008-20,7057	R.QEELKARQQK.L	1257.69	0.00825	2	1	20.72	0	0.0623	0|0	U6M962		8.59	2		0	2	MASCOT		T
$134-1	tr|U6M9D6|U6M9D6_EIMMA ARF1-directed GTPase-activating protein, putative OS=Eimeria maxima GN=EMWEY_00035310 PE=4 SV=1	1	1	0.0251	37714	4.79
	R14008-20,3507	R.LKEADPSNR.R	1029.53	-0.00057	2	1	21.57	0	0.0313	0|0	U6M9D6		6.07	1		0	2	MASCOT		T
$135-1	tr|U6M9L1|U6M9L1_EIMMA Uncharacterized protein OS=Eimeria maxima GN=EMWEY_00055900 PE=4 SV=1	1	1	0.0213	36172.5	8.82
	R14008-20,5217	K.GGKEEIR.Q	788.426	0.01075	2	1	22.48	0	0.0531	0|0	U6M9L1		6.14	1		0	2	MASCOT		T
$136-1	tr|U6M9Q7|U6M9Q7_EIMMA Uncharacterized protein OS=Eimeria maxima GN=EMWEY_00024890 PE=4 SV=1	1	1	0.0065	116695	6.67
	R14008-20,3909	K.IVSDKHR.S	854.484	0.01154	2	1	23.19	0	0.0127	0|0	U6M9Q7		8.75	1		0	2	MASCOT		T
$137-1	tr|U6M9T2|U6M9T2_EIMMA Dynamin-like protein, putative OS=Eimeria maxima GN=EMWEY_00015630 PE=3 SV=1	1	1	0.008	97874.3	6.02
	R14008-20,5294	R.TIGVITK.V	731.466	-0.00656	2	1	29.63	0	0.00278	0|0	U6M9T2		8.41	0		0	2	MASCOT		T
$138-1	tr|U6M9W2|U6M9W2_EIMMA EF hand domain-containing protein, putative OS=Eimeria maxima GN=EMWEY_00015800 PE=4 SV=1	1	1	0.005	174171	5.26
	R14008-20,3483	K.KTGEEVAIK.E	974.552	-0.00344	2	1	21.75	0	0.0438	0|0	U6M9W2		6.14	1		0	2	MASCOT		T
$139-1	tr|U6MA31|U6MA31_EIMMA Chromosome III, complete sequence, related OS=Eimeria maxima GN=EMWEY_00037320 PE=4 SV=1	1	1	0.0058	134854	9.31
	R14008-20,10154	K.SLLVVPR.V	783.509	-0.00403	2	1	33.54	0	0.00031	0|0	U6MA31		9.47	0		0	2	MASCOT		T
$140-1	tr|U6MAB8|U6MAB8_EIMMA Uncharacterized protein OS=Eimeria maxima GN=EMWEY_00038500 PE=4 SV=1	1	1	0.0138	49346.3	6.02
	R14008-20,2395	R.ESLM*TR.I	752.361	0.00798	2	1	28.4	0	0.00332	0|0	U6MAB8		6.1	0	15.994919 Oxidation (M)	0	2	MASCOT		T
$141-1	tr|U6MAE5|U6MAE5_EIMMA Uncharacterized protein OS=Eimeria maxima GN=EMWEY_00001140 PE=4 SV=1	1	1	0.0064	86101.6	9.21
	R14008-20,2752	K.ADGIK.Q	503.282	0.00238	1	1	28.13	0	0.0271	0|0	U6MAE5		5.88	0		0	2	MASCOT		T
$142-1	tr|U6MAJ0|U6MAJ0_EIMMA ABR027Cp, related OS=Eimeria maxima GN=EMWEY_00037210 PE=4 SV=1	1	1	0.005	178110	9.95
	R14008-20,32730	K.QQFLEDVSK.L	1093.55	-0.00031	2	1	20.09	0	0.17	0|0	U6MAJ0		4.37	0		0	2	MASCOT		T
$143-1	tr|U6MAL3|U6MAL3_EIMMA Uncharacterized protein OS=Eimeria maxima GN=EMWEY_00017360 PE=4 SV=1	1	1	0.0052	144026	6.73
	R14008-20,10899	R.MAALEVK.Q	761.423	0.00106	2	1	27.24	0	0.0151	0|0	U6MAL3		5.75	0		0	2	MASCOT		T
$144-1	tr|U6MAM8|U6MAM8_EIMMA Uncharacterized protein OS=Eimeria maxima GN=EMWEY_00039590 PE=4 SV=1	1	1	0.0372	20605.2	4.24
	R14008-20,14444	K.TIMDYLR.T	911.466	-0.00723	2	1	23.28	0	0.0402	0|0	U6MAM8		5.5	0		0	2	MASCOT		T
$145-1	tr|U6MAQ1|U6MAQ1_EIMMA Uncharacterized protein OS=Eimeria maxima GN=EMWEY_00009000 PE=4 SV=1	1	1	0.001	616878	6.73
	R14008-20,10014	R.SFLLSR.L	722.42	0.00173	2	1	24.52	0	0.0127	0|0	U6MAQ1		9.47	0		0	2	MASCOT		T
$146-1	tr|U6MAR5|U6MAR5_EIMMA Uncharacterized protein OS=Eimeria maxima GN=EMWEY_00053180 PE=4 SV=1	1	1	0.0183	42903.6	6.04
	R14008-20,13275	K.DSLLLPR.I	813.483	-0.00986	2	1	27.22	0	0.0122	0|0	U6MAR5		5.84	0		0	2	MASCOT		T
$147-1	tr|U6MAT5|U6MAT5_EIMMA Lanthionine synthetase C-like protein 1, putative OS=Eimeria maxima GN=EMWEY_00003030 PE=4 SV=1	1	1	0.013	63945.4	8.11
	R14008-20,5222	R.LIADAEAK.R	830.462	0.00905	2	1	20.92	0	0.0647	0|0	U6MAT5		4.37	0		0	2	MASCOT		T
$148-1	tr|U6MAY1|U6MAY1_EIMMA Uncharacterized protein OS=Eimeria maxima GN=EMWEY_00018130 PE=4 SV=1	1	1	0.0098	67206.4	6.25
	R14008-20,10654	R.DLLELK.T	730.435	0.00076	2	1	28.99	0	0.0126	0|0	U6MAY1		4.37	0		0	2	MASCOT		T
$149-1	tr|U6MB20|U6MB20_EIMMA Uncharacterized protein (Fragment) OS=Eimeria maxima GN=EMWEY_00028940 PE=4 SV=1	1	1	0.0119	54991.8	5.05
	R14008-20,12411	K.FPSLRR.G	775.457	0.00459	2	1	36.95	0	0.00342	0|0	U6MB20		12	1		0	2	MASCOT		T
$150-1	tr|U6MB51|U6MB51_EIMMA Uncharacterized protein OS=Eimeria maxima GN=EMWEY_00029080 PE=4 SV=1	1	1	0.0049	155192	8.86
	R14008-20,4270	R.QMAIEEK.E	848.418	0.00047	2	1	22.47	0	0.0249	0|0	U6MB51		4.53	0		0	2	MASCOT		T
$151-1	tr|U6MBB5|U6MBB5_EIMMA AGC kinase, putative OS=Eimeria maxima GN=EMWEY_00041730 PE=4 SV=1	1	1	0.0097	91616.4	8.83
	R14008-20,14545	K.LLDFGLAR.F	904.525	0.00046	2	1	27.32	0	0.00862	0|0	U6MBB5		5.84	0		0	2	MASCOT		T
$152-1	tr|U6MBD5|U6MBD5_EIMMA Uncharacterized protein OS=Eimeria maxima GN=EMWEY_00040020 PE=4 SV=1	1	1	0.0099	95003.3	8.24
	R14008-20,14034	R.ALLKADAAR.R	928.557	0.01042	2	1	31.55	0	0.00483	0|0	U6MBD5		8.79	1		0	2	MASCOT		T
$153-1	tr|U6MBK7|U6MBK7_EIMMA Uncharacterized protein OS=Eimeria maxima GN=EMWEY_00041120 PE=4 SV=1	1	1	0.0231	48872.5	5.19
	R14008-20,15485	K.SVEQAVEEAK.Q	1089.54	-0.01778	1	1	26.93	0	0.0296	0|0	U6MBK7		4.25	0		0	2	MASCOT		T
$154-1	tr|U6MBN8|U6MBN8_EIMMA Nucleoside diphosphate kinase, putative OS=Eimeria maxima GN=EMWEY_00006580 PE=4 SV=1	1	1	0.0035	151697	5.58
	R14008-20,33307	K.QDVEK.L	618.309	-0.01068	1	1	20.74	0	0.172	0|0	U6MBN8		4.37	0		0	2	MASCOT		T
$155-1	tr|U6MBQ0|U6MBQ0_EIMMA Exosome component 10, putative OS=Eimeria maxima GN=EMWEY_00030910 PE=4 SV=1	1	1	0.0064	120088	6.79
	R14008-20,2557	R.KAEALHR.S	824.474	0.00045	2	1	28.43	0	0.00337	0|0	U6MBQ0		8.76	1		0	2	MASCOT		T
$156-1	tr|U6MBV5|U6MBV5_EIMMA Citrate synthase, putative (Fragment) OS=Eimeria maxima GN=EMWEY_00031460 PE=4 SV=1	1	1	0.0349	32495.1	9.62
	R14008-20,16727	R.ELLLQQLPKAK.E	1280.79	-0.00024	2	1	20.21	0	0.0105	0|0	U6MBV5		8.69	1		0	2	MASCOT		T
$157-1	tr|U6MBZ6|U6MBZ6_EIMMA Uncharacterized protein OS=Eimeria maxima GN=EMWEY_00032080 PE=4 SV=1	1	1	0.0116	81049.6	5.76
	R14008-20,7494	K.DALEKAER.K	931.484	-0.00107	2	1	21.56	0	0.0548	0|0	U6MBZ6		4.68	1		0	2	MASCOT		T
$158-1	tr|U6MBZ8|U6MBZ8_EIMMA Uncharacterized protein OS=Eimeria maxima GN=EMWEY_00044730 PE=4 SV=1	1	1	0.0152	55399.2	4.6
	R14008-20,3157	R.QAAAAAAR.T	729.4	-0.01293	2	1	23.65	0	0.0302	0|0	U6MBZ8		9.75	0		0	2	MASCOT		T
$159-1	tr|U6MC02|U6MC02_EIMMA Uncharacterized protein OS=Eimeria maxima GN=EMWEY_00056120 PE=4 SV=1	1	1	0.0262	24829.4	4.86
	R14008-20,7053	K.DTILVR.E	716.43	0.00099	2	1	30.68	0	0.00949	0|0	U6MC02		5.84	0		0	2	MASCOT		T
$160-1	tr|U6MCB6|U6MCB6_EIMMA Ubiquitin thiolesterase protein, putative OS=Eimeria maxima GN=EMWEY_00027300 PE=4 SV=1	1	1	0.031	39508.3	4.78
	R14008-20,26581	K.IQQIILPKM*ER.T	1384.8	0.00648	2	1	33.83	0	0.00193	0|0	U6MCB6		8.75	1	15.994919 Oxidation (M)	0	2	MASCOT		T
$161-1	tr|U6MCC1|U6MCC1_EIMMA Vacuolar sorting protein 35, putative OS=Eimeria maxima GN=EMWEY_00056850 PE=4 SV=1	1	1	0.0128	58100.2	5.8
	R14008-20,3111	R.NTLQHLR.L	881.495	0.00244	2	1	33.65	0	0.00313	0|0	U6MCC1		9.76	0		0	2	MASCOT		T
$162-1	tr|U6MCD7|U6MCD7_EIMMA Uncharacterized protein (Fragment) OS=Eimeria maxima GN=EMWEY_00021480 PE=4 SV=1	1	1	0.0074	159290	7
	R14008-20,6857	K.FLMLAAPSEAK.K	1177.63	-0.01693	3	1	34.71	0	0.00448	0|0	U6MCD7		6	0		0	2	MASCOT		T
$163-1	tr|U6MCE3|U6MCE3_EIMMA Uncharacterized protein OS=Eimeria maxima GN=EMWEY_00021530 PE=4 SV=1	1	1	0.0019	283667	5.07
	R14008-20,2019	K.KVDM*K.T	636.339	0.00851	1	1	20.51	0	0.12	0|0	U6MCE3		8.59	1	15.994919 Oxidation (M)	0	2	MASCOT		T
$164-1	tr|U6MCH4|U6MCH4_EIMMA Uncharacterized protein OS=Eimeria maxima GN=EMWEY_00034640 PE=4 SV=1	1	1	0.0178	78139	8.76
	R14008-20,12025	R.IKEVEPATALTER.Q	1456.8	0.00031	2	1	23.71	0	0.0247	0|0	U6MCH4		4.79	1		0	2	MASCOT		T
$165-1	tr|U6MCR2|U6MCR2_EIMMA Sec63 domain-containing DEAD/DEAH box helicase, putative OS=Eimeria maxima GN=EMWEY_00008120 PE=4 SV=1	1	1	0.0027	249875	6.13
	R14008-20,6407	K.LFQLSK.S	735.44	0.00722	2	1	22.77	0	0.0314	0|0	U6MCR2		8.75	0		0	2	MASCOT		T
$166-1	tr|U6MCU4|U6MCU4_EIMMA Uncharacterized protein OS=Eimeria maxima GN=EMWEY_00045620 PE=4 SV=1	1	1	0.004	190992	6.57
	R14008-20,3072	K.QAAAVLR.F	728.441	0.0086	2	1	22.12	0	0.0203	0|0	U6MCU4		9.75	0		0	2	MASCOT		T
$167-1	tr|U6MD11|U6MD11_EIMMA Uncharacterized protein OS=Eimeria maxima GN=EMWEY_00036560 PE=4 SV=1	1	1	0.0025	248926	10.83
	R14008-20,6321	R.IELSLR.R	730.446	-0.00031	2	1	26.77	0	0.0162	0|0	U6MD11		6	0		0	2	MASCOT		T
$168-1	tr|U6MD33|U6MD33_EIMMA Aminopeptidase N, putative OS=Eimeria maxima GN=EMWEY_00046640 PE=4 SV=1	1	1	0.0118	122339	5.89
	R14008-20,10348	R.TILTDQATDNALK.A	1403.74	0.00545	2	1	71.16	0	4.82e-07	0|0	U6MD33		4.21	0		0	2	MASCOT		T
$169-1	tr|U6MD39|U6MD39_EIMMA Uncharacterized protein OS=Eimeria maxima GN=EMWEY_00046710 PE=4 SV=1	1	1	0.044	17251.4	10.33
	R14008-20,6891	-.M*LSVATR.G	793.424	0.00312	2	1	21.93	0	0.0276	0|0	U6MD39		9.5	0	15.994919 Oxidation (M)	0	2	MASCOT		T
$170-1	tr|U6MD67|U6MD67_EIMMA Uncharacterized protein OS=Eimeria maxima GN=EMWEY_00030240 PE=4 SV=1	1	1	0.0052	124515	7.79
	R14008-20,7206	R.MLSVLR.C	718.428	-0.00473	2	1	20.03	0	0.0412	0|0	U6MD67		9.5	0		0	2	MASCOT		T
$171-1	tr|U6MD76|U6MD76_EIMMA Eukaryotic translation initiation factor 4a, putative OS=Eimeria maxima GN=EMWEY_00058180 PE=3 SV=1	1	1	0.0225	49644.6	5.69
	R14008-20,15044	R.VLITTDLLAR.G	1114.68	-0.0097	2	1	55.54	0	5.59e-06	0|0	U6MD76		5.81	0		0	2	MASCOT		T
$172-1	tr|U6MD83|U6MD83_EIMMA Uncharacterized protein OS=Eimeria maxima GN=EMWEY_00006430 PE=4 SV=1	1	1	0.0114	61100.3	9.31
	R14008-20,4586	R.EEELLK.Q	760.409	7e-05	2	1	43.08	0	0.000458	0|0	U6MD83		4.25	0		0	2	MASCOT		T
$173-1	tr|U6MD87|U6MD87_EIMMA Uncharacterized protein OS=Eimeria maxima GN=EMWEY_00023460 PE=4 SV=1	1	1	0.0012	510878	8.62
	R14008-20,32766	K.GASSPK.T	546.288	-0.00181	1	1	25.95	0	0.061	0|0	U6MD87		8.75	0		0	2	MASCOT		T
$174-1	tr|U6MDD9|U6MDD9_EIMMA Centrosomal protein of 76 kDa, related (Fragment) OS=Eimeria maxima GN=EMWEY_00024070 PE=4 SV=1	1	1	0.0062	213001	6.14
	R14008-20,11442	R.IKNGNDVSFEHR.E	1415.7	-0.02192	2	1	20.26	0	0.0504	0|0	U6MDD9		6.75	1		0	2	MASCOT		T
$175-1	tr|U6MDG0|U6MDG0_EIMMA Uncharacterized protein OS=Eimeria maxima GN=EMWEY_00004620 PE=4 SV=1	1	1	0.0057	152584	9.11
	R14008-20,9570	K.LALGSPTR.F	814.478	0.00065	2	1	21.38	0	0.0429	0|0	U6MDG0		9.75	0		0	2	MASCOT		T
$176-1	tr|U6MDX1|U6MDX1_EIMMA Uncharacterized protein OS=Eimeria maxima GN=EMWEY_00039240 PE=4 SV=1	1	1	0.0024	322899	8.84
	R14008-20,1590	R.LLQEALK.N	814.503	-0.01054	2	1	23.44	0	0.0267	0|0	U6MDX1		6	0		0	2	MASCOT		T
$177-1	tr|U6MDX5|U6MDX5_EIMMA GrpE protein homolog OS=Eimeria maxima GN=EMWEY_00033210 PE=3 SV=1	1	1	0.027	28291.9	4.9
	R14008-20,3463	K.VAQVVQR.G	799.478	0.00574	2	1	21.47	0	0.0485	0|0	U6MDX5		9.72	0		0	2	MASCOT		T
$178-1	tr|U6MET2|U6MET2_EIMMA Uncharacterized protein OS=Eimeria maxima GN=EMWEY_00042050 PE=4 SV=1	1	1	0.0052	148369	6.99
	R14008-20,2558	K.LNSALSR.Q	760.431	0.00029	2	1	32.23	0	0.00554	0|0	U6MET2		9.75	0		0	2	MASCOT		T
$179-1	tr|U6MF09|U6MF09_EIMMA Uncharacterized protein OS=Eimeria maxima GN=EMWEY_00037190 PE=3 SV=1	1	1	0.0066	104209	9.04
	R14008-20,9569	K.EEIAYLR.V	893.473	0.0002	2	1	24.3	0	0.0145	0|0	U6MF09		4.53	0		0	2	MASCOT		T
$180-1	tr|U6MF22|U6MF22_EIMMA Uncharacterized protein OS=Eimeria maxima GN=EMWEY_00006000 PE=4 SV=1	1	1	0.005	132949	6.16
	R14008-20,20411	K.AAHHAR.E	662.348	-0.0019	1	1	21.95	0	0.0935	0|0	U6MF22		9.81	0		0	2	MASCOT		T
$181-1	tr|U6MFB7|U6MFB7_EIMMA Uncharacterized protein OS=Eimeria maxima GN=EMWEY_00029790 PE=4 SV=1	1	1	0.0074	109813	9.85
	R14008-20,6644	K.TLGPLTTK.K	830.498	-5e-05	2	1	23.38	0	0.0351	0|0	U6MFB7		8.41	0		0	2	MASCOT		T
$182-1	tr|U6MFF6|U6MFF6_EIMMA Uncharacterized protein OS=Eimeria maxima GN=EMWEY_00006290 PE=4 SV=1	1	1	0.0038	190511	9.43
	R14008-20,9786	K.GGLRSPK.G	714.426	0.00804	2	1	23.65	0	0.0142	0|0	U6MFF6		11	1		0	2	MASCOT		T
$183-1	tr|U6MFH6|U6MFH6_EIMMA DNA-directed RNA polymerase OS=Eimeria maxima GN=EMWEY_00038780 PE=3 SV=1	1	1	0.0036	149635	8.92
	R14008-20,4494	R.DGGLR.L	517.273	0.00289	1	1	21.73	0	0.136	0|0	U6MFH6		5.84	0		0	2	MASCOT		T
$184-1	tr|U6MFK5|U6MFK5_EIMMA Uncharacterized protein (Fragment) OS=Eimeria maxima GN=EMWEY_00030480 PE=4 SV=1	1	1	0.0069	130631	4.9
	R14008-20,10733	R.RTVCQELR.T	1061.55	-0.02069	2	1	20.5	0	0.313	0|0	U6MFK5		8.25	1		0	2	MASCOT		T
$185-1	tr|U6MFN4|U6MFN4_EIMMA Uncharacterized protein OS=Eimeria maxima GN=EMWEY_00012680 PE=4 SV=1	1	1	0.0173	72590.5	6.17
	R14008-20,20896	R.ESAILLLM*LAK.Y	1217.72	-0.0154	2	1	32.16	0	0.00146	0|0	U6MFN4		6.1	0	15.994919 Oxidation (M)	0	2	MASCOT		T
$186-1	tr|U6MFZ1|U6MFZ1_EIMMA Uncharacterized protein OS=Eimeria maxima GN=EMWEY_00010130 PE=4 SV=1	1	1	0.0049	245688	7.3
	R14008-20,2188	R.TRGLEAAAAQK.K	1115.62	0.01067	2	1	34.71	0	0.00225	0|0	U6MFZ1		8.41	1		0	2	MASCOT		T
$187-1	tr|U6MG98|U6MG98_EIMMA Uncharacterized protein OS=Eimeria maxima GN=EMWEY_00033530 PE=4 SV=1	1	1	0.0323	26669.7	6.01
	R14008-20,8046	R.QGDTVKIR.R	916.521	0.01133	2	1	22.19	0	0.0483	0|0	U6MG98		8.75	1		0	2	MASCOT		T
$188-1	tr|U6MGB4|U6MGB4_EIMMA Regulator of chromosome condensation domain-containing protein, putative OS=Eimeria maxima GN=EMWEY_00033630 PE=4 SV=1	1	1	0.0059	143437	5.64
	R14008-20,9551	K.KGQLGIGK.E	800.499	0.01169	2	1	23.25	0	0.0397	0|0	U6MGB4		10	1		0	2	MASCOT		T
$189-1	tr|U6MGG2|U6MGG2_EIMMA Profilin family protein, putative OS=Eimeria maxima GN=EMWEY_00034320 PE=4 SV=1	1	1	0.1105	19086.1	4.51
	R14008-20,14281	K.TPNDNVVVALYDEEKEQNK.A	2205.07	-0.00187	3	1	49.09	0	4.87e-05	0|0	U6MGG2		4.18	1		0	2	MASCOT		T
$190-1	tr|U6MGG4|U6MGG4_EIMMA Uncharacterized protein OS=Eimeria maxima GN=EMWEY_00010670 PE=4 SV=1	1	1	0.0156	69026	4.74
	R14008-20,12406	-.M*PRPILLIPR.G	1221.75	0.02164	2	1	22.77	0	0.00898	0|0	U6MGG4		12	0	15.994919 Oxidation (M)	0	2	MASCOT		T
$191-1	tr|U6MGM5|U6MGM5_EIMMA Uncharacterized protein OS=Eimeria maxima GN=EMWEY_00042730 PE=4 SV=1	1	1	0.054	29907.9	7.6
	R14008-20,14202	K.ALTNVTTINSVQKSR.A	1631.91	0.03084	2	1	31.79	0	0.00384	0|0	U6MGM5		11	1		0	2	MASCOT		T
$192-1	tr|U6MGQ7|U6MGQ7_EIMMA Uncharacterized protein OS=Eimeria maxima GN=EMWEY_00035240 PE=4 SV=1	1	1	0.0498	22819.7	9.88
	R14008-20,5928	M.QVENAVKAAR.R	1085.61	0.01275	2	1	20.67	0	0.0493	0|0	U6MGQ7		8.75	1		0	2	MASCOT		T
$193-1	tr|U6MGZ3|U6MGZ3_EIMMA Uncharacterized protein OS=Eimeria maxima GN=EMWEY_00036180 PE=4 SV=1	1	1	0.0254	30599.9	7.81
	R14008-20,7731	R.VPRLSPR.-	824.51	0.0122	2	1	21.39	0	0.0167	0|0	U6MGZ3		12	1		0	2	MASCOT		T
$194-1	tr|U6MHC1|U6MHC1_EIMMA 40S ribosomal protein S15A, putative OS=Eimeria maxima GN=EMWEY_00012640 PE=4 SV=1	1	1	0.0486	16517.3	9.78
	R14008-20,3618	K.CGVISPR.Y	788.408	0.00097	2	1	50.82	0	4.35e-05	0|0	U6MHC1		8.25	0		0	2	MASCOT		T
$195-1	tr|U6MHE6|U6MHE6_EIMMA Proteophosphoglycan ppg4, related, related OS=Eimeria maxima GN=EMWEY_00046090 PE=4 SV=1	1	1	0.0033	228656	5.48
	R14008-20,28389	K.LVNSKTK.V	789.483	0.01014	2	1	20.69	0	0.0644	0|0	U6MHE6		10	1		0	2	MASCOT		T
$196-1	tr|U6MHP8|U6MHP8_EIMMA Uncharacterized protein OS=Eimeria maxima GN=EMWEY_00001070 PE=4 SV=1	1	1	0.0243	27334.6	5.49
	R14008-20,5538	R.LLEAER.Y	730.409	-0.00338	2	1	20.68	0	0.0765	0|0	U6MHP8		4.53	0		0	2	MASCOT		T
$197-1	tr|U6MHT7|U6MHT7_EIMMA mRNA (2'-O-methyladenosine-N(6)-)-methyltransferase, putative OS=Eimeria maxima GN=EMWEY_00038930 PE=4 SV=1	1	1	0.0178	49600	11.19
	R14008-20,3437	K.MTSNELGR.R	907.43	0.00103	2	1	21.17	0	0.0302	0|0	U6MHT7		5.75	0		0	2	MASCOT		T
$198-1	tr|U6MHY4|U6MHY4_EIMMA Uncharacterized protein OS=Eimeria maxima GN=EMWEY_00009630 PE=4 SV=1	1	1	0.0061	159180	5.51
	R14008-20,29601	R.EAGGPLPEK.W	897.468	-0.00512	2	1	21.29	0	0.0932	0|0	U6MHY4		4.53	0		0	2	MASCOT		T
$199-1	tr|U6MI01|U6MI01_EIMMA Uncharacterized protein OS=Eimeria maxima GN=EMWEY_00039570 PE=4 SV=1	1	1	0.0098	66029	7.74
	R14008-20,3355	K.RYPDLR.A	819.447	0.00174	2	1	23.92	0	0.0268	0|0	U6MI01		8.75	1		0	2	MASCOT		T
$200-1	tr|U6MIJ7|U6MIJ7_EIMMA 60S ribosomal protein L10, putative OS=Eimeria maxima GN=EMWEY_00041510 PE=4 SV=1	1	1	0.0415	24748.7	10
	R14008-20,3799	K.MLSCAGADR.L	980.429	0.00054	2	1	33.39	0	0.000848	0|0	U6MIJ7		5.59	0		0	2	MASCOT		T
$201-1	tr|U6MIY9|U6MIY9_EIMMA Pre-mRNA splicing factor prp8, putative OS=Eimeria maxima GN=EMWEY_00042870 PE=4 SV=1	1	1	0.0108	215305	9.48
	R14008-20,26287	R.TDMIQALGGVEGILEHTLFK.G	2172.14	-0.00238	3	1	82.36	0	2.73e-08	0|0	U6MIY9		4.65	0		0	2	MASCOT		T
$202-1	tr|U6MIZ9|U6MIZ9_EIMMA Acetyltransferase domain-containing protein, putative OS=Eimeria maxima GN=EMWEY_00043170 PE=4 SV=1	1	1	0.0211	42267.4	7.5
	R14008-20,5910	R.LVVSPGSR.G	814.478	0.00063	2	1	21.72	0	0.0397	0|0	U6MIZ9		9.75	0		0	2	MASCOT		T
$203-1	tr|U6MJ82|U6MJ82_EIMMA 60S ribosomal protein L7a, putative OS=Eimeria maxima GN=EMWEY_00044090 PE=4 SV=1	1	1	0.0271	33296.1	10.43
	R14008-20,6500	K.LPSNPAGK.N	783.436	0.00319	2	1	21.1	0	0.0726	0|0	U6MJ82		8.75	0		0	2	MASCOT		T
$204-1	tr|U6MJF0|U6MJF0_EIMMA Uncharacterized protein OS=Eimeria maxima GN=EMWEY_00045060 PE=4 SV=1	1	1	0.0027	270136	5.85
	R14008-20,10903	R.EGVWLLR.T	872.499	0.00613	2	1	25.61	0	0.0216	0|0	U6MJF0		6.1	0		0	2	MASCOT		T
----- summary -----
Total protein	: 214
Total protein group	: 204
UniPepCount	ProteinGroupCount	Percent	ProteinCount	Percent
1	169	0.8284	174	0.8131
2	18	0.0882	20	0.0935
3	7	0.0343	7	0.0327
4	7	0.0343	10	0.0467
5	2	0.0098	2	0.0093
6	1	0.0049	1	0.0047
