# Supplementary material for: Proteomic analysis of protein interactions between Eimeria maxima sporozoites and chicken jejunal epithelial cells by shotgun LC-MS/MS
Source: Parasit Vectors. 2018 Apr 4;11:226. doi: 10.1186/s13071-018-2818-4 (PMC5885459; doi:10.1186/s13071-018-2818-4)
Supplement: Supplementary file 2 — Table S2. Eimeria maxima sporozoite soluble proteins binding to chicken jejunal epithelial cells with more than two unique peptide counts. This file describes the details of the 35 proteins binding to chicken jejunal epithelial cells that were identified with more than two unique peptide counts using shotgun LC-MS/MS. (XLS 95 kb) [file 13071_2018_2818_MOESM2_ESM.xls]

## Sheet: F005727
	Reference	PepCount	UniquePepCount	CoverPercent	MW	PI
	FileScan	Sequence	MH+	Diff(MH+)	Charge	Rank	Score	DeltaScore	ExpectValue	Ions	Reference	DIFF_MODIFIED_CANDIDATE	PI	MissCleavage	Modification	MatchedTIC	NumProteaseTermini	Engine	Tag	Decoy
$1-1	tr|U6M4I1|U6M4I1_EIMMA 14-3-3 protein, putative OS=Eimeria maxima GN=EMWEY_00054530 PE=3 SV=1	6	6	0.2343	32553.9	4.8
	R14008-20,20259	K.DSTLIMQLLR.D	1189.66	-0.00202	2	1	63.59	0	2.06e-06	0|0	U6M4I1		5.84	0		0	2	MASCOT		T
	R14008-20,18541	K.ICQEILTLLTDK.L	1446.79	0.0005	2	1	69.75	0	5.77e-07	0|0	U6M4I1		4.37	0		0	2	MASCOT		T
	R14008-20,8066	R.ATDTAEAELPSTHPIR.L	1708.85	-0.00139	3	1	78.15	0	7.12e-08	0|0	U6M4I1		4.65	0		0	2	MASCOT		T
	R14008-20,11278	R.NLLSVAYK.N	907.525	0.00039	2	1	35.88	0	0.000697	0|0	U6M4I1		8.59	0		0	2	MASCOT		T
	R14008-20,1231	R.QKVENELNK.I	1101.59	0.00164	2	1	24.88	0	0.0234	0|0	U6M4I1		6.14	1		0	2	MASCOT		T
	R14008-20,5805	R.YISEFSNEEGKK.A	1430.68	0.00704	2	1	42.89	0	0.000147	0|0	U6M4I1		4.79	1		0	2	MASCOT		T
$2-1	tr|U6M0S5|U6M0S5_EIMMA Heat shock protein, related OS=Eimeria maxima GN=EMWEY_00011930 PE=3 SV=1	5	5	0.0765	71411.1	5.16
	R14008-20,14899	K.DAGTIAGLNVLR.I	1199.67	0.00191	2	1	55	0	1.98e-05	0|0	U6M0S5/Q24896		5.84	0		0	2	MASCOT		T
	R14008-20,15064	R.IINEPTAAAIAYGIDK.K ! R.IINEPTAAAIAYGLDK.K	1659.9	0.00271	2	1	80.62	0	4.77e-08	0|0	Q24891 ! U6M0S5/U6M0V0/Q24896		4.37	0		0	2	MASCOT		T
	R14008-20,13561	R.IINEPTAAAIAYGIDKK.D ! R.IINEPTAAAIAYGLDKK.G ! R.IINEPTAAAIAYGLDKK.D	1787.99	-0.00532	3	1	44.41	0	0.000163	0|0	Q24891 ! U6M0S5/Q24896 ! U6M0V0		6.07	1		0	2	MASCOT		T
	R14008-20,3966	R.LSQGEIDR.M	917.469	-0.00405	2	1	34.42	0	0.00526	0|0	U6M0S5/Q24896		4.37	0		0	2	MASCOT		T
	R14008-20,11333	R.TTPSYVAFTDTER.L	1487.7	0.00125	2	1	66.13	0	5.97e-07	0|0	U6M0S5		4.37	0		0	2	MASCOT		T
$3-1	tr|U6M1Y7|U6M1Y7_EIMMA Uncharacterized protein OS=Eimeria maxima GN=EMWEY_00029270 PE=4 SV=1	5	5	0.0563	102108	6.68
	R14008-20,2238	K.LCTSHTSEGNYK.S ! R.LCTSHTSEGNYK.S	1396.62	0.00342	2	1	51.92	0	6.11e-06	0|0	U6M1Y7 ! G0LEU7		6.74	0		0	2	MASCOT		T
	R14008-20,4356	K.SLDAVANR.K	845.448	0.01481	2	1	21.91	0	0.0818	0|0	U6M1Y7		5.55	0		0	2	MASCOT		T
	R14008-20,20175	K.TDNALDFFFSR.V	1332.62	-0.00134	2	1	54.73	0	8.08e-06	0|0	U6M1Y7/G0LEU7		4.21	0		0	2	MASCOT		T
	R14008-20,4159	K.VDTNAVSGPR.R	1015.52	0.00398	2	1	54.57	0	3.89e-05	0|0	U6M1Y7		5.81	0		0	2	MASCOT		T
	R14008-20,4030	R.NTTLGGGETVK.R	1076.56	-0.0009	2	1	35.69	0	0.00163	0|0	U6M1Y7		6	0		0	2	MASCOT		T
$4-1	tr|U6M655|U6M655_EIMMA Actin, putative OS=Eimeria maxima GN=EMWEY_00024250 PE=3 SV=1	15	4	0.1277	42013.4	5
	R14008-20,4204	K.CDVDIR.K	777.356	0.00021	2	1	49.73	0	2.82e-05	0|0	U6M655		4.21	0		0	2	MASCOT		T
	R14008-20,31964	K.CDVDIR.K	777.356	0.00597	1	1	23.6	0	0.0227	0|0	U6M655		4.21	0		0	2	MASCOT		T
	R14008-20,6724	K.EEYDESGPSIVHR.K	1517.69	-0.01334	1	1	22.35	0	0.0335	0|0	U6M655		4.4	0		0	2	MASCOT		T
	R14008-20,31884	K.EEYDESGPSIVHR.K	1517.69	-0.02607	2	1	57.36	0	1.38e-05	0|0	U6M655		4.4	0		0	2	MASCOT		T
	R14008-20,9317	K.IWHHTFYNELR.V	1515.75	0.00738	2	1	49.88	0	3.96e-05	0|0	U6M655		6.92	0		0	2	MASCOT		T
	R14008-20,9380	K.IWHHTFYNELR.V	1515.75	0.00276	3	1	25.35	0	0.0114	0|0	U6M655		6.92	0		0	2	MASCOT		T
	R14008-20,9820	K.IWHHTFYNELR.V	1515.75	0.00369	3	1	35.53	0	0.00101	0|0	U6M655		6.92	0		0	2	MASCOT		T
	R14008-20,11931	R.VAPEEHPVLLTEAPLNPK.A	1954.06	-0.01107	3	1	32.34	0	0.0023	0|0	U6M655		4.75	0		0	2	MASCOT		T
	R14008-20,11940	R.VAPEEHPVLLTEAPLNPK.A	1954.06	0.00281	2	1	51.75	0	2.51e-05	0|0	U6M655		4.75	0		0	2	MASCOT		T
	R14008-20,27537	R.VAPEEHPVLLTEAPLNPK.A	1954.06	-0.00819	3	1	20.54	0	0.0353	0|0	U6M655		4.75	0		0	2	MASCOT		T
	R14008-20,27853	R.VAPEEHPVLLTEAPLNPK.A	1954.06	-0.00936	3	1	23.11	0	0.0203	0|0	U6M655		4.75	0		0	2	MASCOT		T
	R14008-20,28170	R.VAPEEHPVLLTEAPLNPK.A	1954.06	-0.00843	3	1	26.75	0	0.00845	0|0	U6M655		4.75	0		0	2	MASCOT		T
	R14008-20,28789	R.VAPEEHPVLLTEAPLNPK.A	1954.06	-0.01107	3	1	31.03	0	0.00312	0|0	U6M655		4.75	0		0	2	MASCOT		T
	R14008-20,29092	R.VAPEEHPVLLTEAPLNPK.A	1954.06	-0.00069	3	1	31.65	0	0.0026	0|0	U6M655		4.75	0		0	2	MASCOT		T
	R14008-20,30194	R.VAPEEHPVLLTEAPLNPK.A	1954.06	-0.01107	3	1	22.93	0	0.0201	0|0	U6M655		4.75	0		0	2	MASCOT		T
$5-1	tr|U6M4D8|U6M4D8_EIMMA Histone H3 OS=Eimeria maxima GN=EMWEY_00054800 PE=3 SV=1	9	4	0.2059	15353.8	11.27
$5-2	tr|U6MB38|U6MB38_EIMMA Histone H3 OS=Eimeria maxima GN=EMWEY_00009460 PE=3 SV=1	9	4	0.2059	15391.9	11.29
	R14008-20,5706	R.EIAQDFK.T	850.43	-0.00223	2	1	20.08	0	0.0442	0|0	U6MB38/U6M4D8		4.37	0		0	2	MASCOT		T
	R14008-20,6040	R.EIAQDFK.T	850.43	0.00045	2	1	26.8	0	0.00961	0|0	U6MB38/U6M4D8		4.37	0		0	2	MASCOT		T
	R14008-20,30391	R.EIAQDFK.T	850.43	0.00049	1	1	32.68	0	0.00801	0|0	U6MB38/U6M4D8		4.37	0		0	2	MASCOT		T
	R14008-20,30871	R.EIAQDFK.T	850.43	0.00049	1	1	22.9	0	0.0762	0|0	U6MB38/U6M4D8		4.37	0		0	2	MASCOT		T
	R14008-20,6476	R.KLPFQR.L	788.478	0.005	2	1	34.09	0	0.0024	0|0	U6MB38/U6M4D8		11	1		0	2	MASCOT		T
	R14008-20,2529	R.VTIM*PK.D	704.401	0.0011	2	1	33.31	0	0.00266	0|0	U6MB38/U6M4D8		8.72	0	15.994919 Oxidation (M)	0	2	MASCOT		T
	R14008-20,5069	R.YRPGTVALR.E	1032.59	0.00035	2	1	35.08	0	0.00107	0|0	U6MB38/U6M4D8		10.84	0		0	2	MASCOT		T
	R14008-20,5362	R.YRPGTVALR.E	1032.59	0.00215	2	1	24.5	0	0.0138	0|0	U6MB38/U6M4D8		10.84	0		0	2	MASCOT		T
	R14008-20,30470	R.YRPGTVALR.E	1032.59	0.00023	2	1	25.9	0	0.00887	0|0	U6MB38/U6M4D8		10.84	0		0	2	MASCOT		T
$6-1	tr|Q86LH7|Q86LH7_EIMMA 82 kDa gametocyte antigen OS=Eimeria maxima GN=gam82 PE=2 SV=2	5	4	0.0973	66090.5	5.16
	R14008-20,9655	R.ATGFSEEEVMR.L	1255.56	-0.01041	2	1	55.23	0	1.63e-05	0|0	Q86LH7		4.25	0		0	2	MASCOT		T
	R14008-20,26767	R.EIMIQEAVLETLWAVVR.D	2000.09	-0.00685	3	1	88.45	0	5e-09	0|0	Q86LH7		4.25	0		0	2	MASCOT		T
	R14008-20,27981	R.EIMIQEAVLETLWAVVR.D	2000.09	-0.01131	3	1	51.16	0	2.45e-05	0|0	Q86LH7		4.25	0		0	2	MASCOT		T
	R14008-20,12169	R.TGPLSTTGATGATTGPVAALR.G	1900.01	0.00077	2	1	101.15	0	4.45e-10	0|0	Q86LH7		9.41	0		0	2	MASCOT		T
	R14008-20,6390	R.YEPITPTQR.T	1104.57	-0.00434	2	1	24.03	0	0.0259	0|0	Q86LH7		6	0		0	2	MASCOT		T
$7-1	tr|Q8I1K3|Q8I1K3_EIMMA 56 kDa gametocyte antigen OS=Eimeria maxima GN=gam56 PE=2 SV=1	5	4	0.0903	53304.7	5
$7-2	tr|U6M5G7|U6M5G7_EIMMA 56 kDa gametocyte antigen, related OS=Eimeria maxima GN=EMWEY_00026710 PE=4 SV=1	5	4	0.0909	52915.2	5
	R14008-20,5976	R.AAEEFLHR.M	972.49	0.00144	2	1	51.37	0	2.66e-05	0|0	U6M5G7/Q8I1K3		5.4	0		0	2	MASCOT		T
	R14008-20,4503	R.AAGMSEEDVAK.F	1107.5	0.00146	2	1	55.42	0	5.17e-06	0|0	U6M5G7/Q8I1K3		4.14	0		0	2	MASCOT		T
	R14008-20,10918	R.QLQLQDQMMR.Q	1290.63	0.00264	2	1	55.77	0	1.35e-05	0|0	U6M5G7/Q8I1K3		5.84	0		0	2	MASCOT		T
	R14008-20,23382	R.VQDVLVDALWASLR.G	1584.87	0.00143	2	1	78.89	0	7.23e-08	0|0	U6M5G7/Q8I1K3		4.21	0		0	2	MASCOT		T
	R14008-20,23391	R.VQDVLVDALWASLR.G	1584.87	0.00897	3	1	53.96	0	2.61e-05	0|0	U6M5G7/Q8I1K3		4.21	0		0	2	MASCOT		T
$8-1	tr|U6LZD6|U6LZD6_EIMMA Enolase 2, putative OS=Eimeria maxima GN=EMWEY_00050850 PE=3 SV=1	4	4	0.0937	49878.3	5.92
	R14008-20,6236	K.AREILDSR.G	959.527	0.01411	2	1	22.33	0	0.0898	0|0	U6LZD6		6.12	1		0	2	MASCOT		T
	R14008-20,18488	K.EAMDLLIQAIK.E	1244.69	-0.00088	2	1	31.31	0	0.00355	0|0	U6LZD6		4.37	0		0	2	MASCOT		T
	R14008-20,6106	K.YNQLIR.I	806.452	0.00022	2	1	42.82	0	0.000261	0|0	U6LZD6		8.75	0		0	2	MASCOT		T
	R14008-20,17304	R.AAVPSGASTGIYEALELR.D	1804.94	0.0112	2	1	42.27	0	0.000335	0|0	U6LZD6		4.53	0		0	2	MASCOT		T
$9-1	tr|U6LZT8|U6LZT8_EIMMA Glyceraldehyde-3-phosphate dehydrogenase, putative OS=Eimeria maxima GN=EMWEY_00033060 PE=3 SV=1	4	4	0.1121	36260.3	7.58
	R14008-20,7045	K.HSSIFDVK.A	932.484	0.00165	2	1	46.27	0	0.000188	0|0	U6LZT8		6.74	0		0	2	MASCOT		T
	R14008-20,8432	K.LTGMAFR.V	795.418	0.00058	2	1	33.61	0	0.00113	0|0	U6LZT8		9.75	0		0	2	MASCOT		T
	R14008-20,5894	K.YPGEVSVK.D	878.462	0.00908	2	1	42.75	0	0.000223	0|0	U6LZT8		6	0		0	2	MASCOT		T
	R14008-20,7434	R.CAGSNIIPASTGAAK.A	1417.71	0.00147	2	1	74.56	0	1.49e-07	0|0	U6LZT8		8.22	0		0	2	MASCOT		T
$10-1	tr|U6M598|U6M598_EIMMA Lactate dehydrogenase, putative OS=Eimeria maxima GN=EMWEY_00056130 PE=3 SV=1	4	4	0.1697	35936.7	6.6
$10-2	tr|Q8I8U3|Q8I8U3_EIMMA Lactate dehydrogenase OS=Eimeria maxima GN=LDH PE=2 SV=1	4	4	0.1697	35950.7	6.6
	R14008-20,6105	K.AIAALDAGK.-	829.478	-0.00166	2	1	41.43	0	0.000626	0|0	Q8I8U3/U6M598		5.88	0		0	2	MASCOT		T
	R14008-20,22092	K.ELGDVVLFDVVPNMPMGK.A	1959.99	0.00062	2	1	60.84	0	3.71e-06	0|0	Q8I8U3/U6M598		4.03	0		0	2	MASCOT		T
	R14008-20,19262	K.GIEQIIELDLNQEEK.K	1770.91	-0.00078	2	1	23.06	0	0.0272	0|0	Q8I8U3/U6M598		3.91	0		0	2	MASCOT		T
	R14008-20,16966	K.LLQGSIDEVLEMQK.A	1602.84	0.00799	2	1	61.87	0	3.32e-06	0|0	Q8I8U3/U6M598		4.14	0		0	2	MASCOT		T
$11-1	tr|U6M9C8|U6M9C8_EIMMA Elongation factor 1-alpha OS=Eimeria maxima GN=EMWEY_00058460 PE=3 SV=1	4	3	0.0644	49357.3	9.16
	R14008-20,9649	K.IGGIGTVPVGR.V	1025.61	0.00016	2	1	63	0	7.77e-07	0|0	U6M9C8		9.75	0		0	2	MASCOT		T
	R14008-20,4222	K.STTTGHLIYK.L	1120.6	0.00077	2	1	37.98	0	0.00074	0|0	U6M9C8		8.33	0		0	2	MASCOT		T
	R14008-20,4513	K.STTTGHLIYK.L	1120.6	0.00037	2	1	40.55	0	0.000414	0|0	U6M9C8		8.33	0		0	2	MASCOT		T
	R14008-20,10600	R.LPLQDVYK.I	975.551	0.00128	2	1	41.7	0	0.000335	0|0	U6M9C8		5.84	0		0	2	MASCOT		T
$12-1	tr|U6LZ50|U6LZ50_EIMMA Elongation factor 2, putative OS=Eimeria maxima GN=EMWEY_00014760 PE=4 SV=1	3	3	0.0337	93277.2	5.99
	R14008-20,7885	K.EGVLCEENMR.G	1236.53	0.00199	2	1	36.92	0	0.000254	0|0	U6LZ50		4.25	0		0	2	MASCOT		T
	R14008-20,10186	R.FYAFGR.V	760.378	0.00496	2	1	24.97	0	0.0148	0|0	U6LZ50		8.75	0		0	2	MASCOT		T
	R14008-20,4855	R.NMSVIAHVDHGK.S	1307.65	0.00287	3	1	49.12	0	6.37e-05	0|0	U6LZ50		6.92	0		0	2	MASCOT		T
$13-1	tr|U6M490|U6M490_EIMMA Fructose-bisphosphate aldolase OS=Eimeria maxima GN=EMWEY_00019570 PE=3 SV=1	3	3	0.1313	38767	8.33
	R14008-20,15575	K.ATPQEIALFTVR.A	1345.75	0.0147	2	1	60.4	0	1.68e-05	0|0	U6M490		6.05	0		0	2	MASCOT		T
	R14008-20,12125	K.GKPSEQSISEVAYGLAR.Y	1791.92	-0.0092	2	1	43.13	0	0.000535	0|0	U6M490		6.14	0		0	2	MASCOT		T
	R14008-20,16374	K.LVPIVEPEILTDGSHDIR.H	2003.08	0.01533	3	1	62.1	0	8.54e-06	0|0	U6M490		4.31	0		0	2	MASCOT		T
$14-1	tr|U6M6M8|U6M6M8_EIMMA ATP synthase subunit beta OS=Eimeria maxima GN=EMWEY_00070000 PE=3 SV=1	3	3	0.048	72319.9	6.22
	R14008-20,12367	K.IGLFGGAGVGK.T	975.562	0.00074	2	1	47.06	0	7.67e-05	0|0	U6M6M8		8.75	0		0	2	MASCOT		T
	R14008-20,4706	K.LLQDYK.S	779.43	0.0005	2	1	23.91	0	0.0183	0|0	U6M6M8		5.84	0		0	2	MASCOT		T
	R14008-20,12141	K.TALVYGQMNEPPGAR.A	1603.79	-0.02304	2	1	25.88	0	0.043	0|0	U6M6M8		5.66	0		0	2	MASCOT		T
$15-1	tr|U6MD95|U6MD95_EIMMA Peptidyl-prolyl cis-trans isomerase OS=Eimeria maxima GN=EMWEY_00023530 PE=3 SV=1	3	3	0.2328	20349.9	6.97
	R14008-20,16107	K.NFVDLLPR.Y	973.547	-0.00619	2	1	33.44	0	0.0053	0|0	U6MD95		5.84	0		0	2	MASCOT		T
	R14008-20,14941	R.IIPDFMVQGGDVQR.N	1574.8	0.00421	2	1	54.77	0	1.72e-05	0|0	U6MD95		4.21	0		0	2	MASCOT		T
	R14008-20,17611	R.NVLPGADTSPVPSFNDESFELK.H	2363.14	0.01511	2	1	36.57	0	0.000771	0|0	U6MD95		3.92	0		0	2	MASCOT		T
$16-1	tr|U6MDE3|U6MDE3_EIMMA Uncharacterized protein OS=Eimeria maxima GN=EMWEY_00024120 PE=4 SV=1	3	3	0.1167	32246.7	4.58
	R14008-20,8131	K.APIYTHTVPLEK.Y	1368.75	0.00244	2	1	40.61	0	0.000413	0|0	U6MDE3		6.79	0		0	2	MASCOT		T
	R14008-20,6111	K.ATVQIGAPR.A	912.526	-0.00659	2	1	50.84	0	2.27e-05	0|0	U6MDE3		9.8	0		0	2	MASCOT		T
	R14008-20,5923	R.ATFEGNDRPETLSK.E	1564.76	0.0013	2	1	53.47	0	1.75e-05	0|0	U6MDE3		4.68	0		0	2	MASCOT		T
$17-1	tr|U6MHK2|U6MHK2_EIMMA Heat shock protein 60, putative OS=Eimeria maxima GN=EMWEY_00046690 PE=3 SV=1	3	3	0.0873	59931.2	5.86
	R14008-20,15716	K.LIADNAGHEGAVVVGNLLR.L	1918.05	-0.00225	2	1	53.46	0	7.01e-05	0|0	U6MHK2		5.32	0		0	2	MASCOT		T
	R14008-20,12987	K.QVAATTNDIAGDGTTTATILGR.A	2147.09	0.00116	2	1	47.14	0	9.66e-05	0|0	U6MHK2		4.21	0		0	2	MASCOT		T
	R14008-20,7003	R.LSGGVAVIK.V	843.53	-0.00014	2	1	27.94	0	0.00755	0|0	U6MHK2		8.75	0		0	2	MASCOT		T
$18-1	tr|U6M0Z9|U6M0Z9_EIMMA Uncharacterized protein OS=Eimeria maxima GN=EMWEY_00014470 PE=4 SV=1	9	2	0.0046	346332	6.76
	R14008-20,3064	K.KNAGTAVR.K	816.469	0.00989	2	1	44.91	0	0.000308	0|0	U6M0Z9		11	1		0	2	MASCOT		T
	R14008-20,3577	K.KNAGTAVR.K	816.469	0.01219	2	1	23.41	0	0.0438	0|0	U6M0Z9		11	1		0	2	MASCOT		T
	R14008-20,27061	K.KNAGTAVR.K	816.469	0.00823	2	1	31.56	0	0.00649	0|0	U6M0Z9		11	1		0	2	MASCOT		T
	R14008-20,27404	K.KNAGTAVR.K	816.469	0.01589	2	1	23.69	0	0.0402	0|0	U6M0Z9		11	1		0	2	MASCOT		T
	R14008-20,27727	K.KNAGTAVR.K	816.469	0.00525	2	1	29.69	0	0.00918	0|0	U6M0Z9		11	1		0	2	MASCOT		T
	R14008-20,28043	K.KNAGTAVR.K	816.469	0.00639	2	1	29.63	0	0.0101	0|0	U6M0Z9		11	1		0	2	MASCOT		T
	R14008-20,28403	K.KNAGTAVR.K	816.469	0.01589	2	1	31.53	0	0.00661	0|0	U6M0Z9		11	1		0	2	MASCOT		T
	R14008-20,29903	K.KNAGTAVR.K	816.469	0.01041	2	1	27.14	0	0.0185	0|0	U6M0Z9		11	1		0	2	MASCOT		T
	R14008-20,13254	R.LLGLDIK.R	771.497	0.00111	2	1	24.19	0	0.0166	0|0	U6M0Z9		5.84	0		0	2	MASCOT		T
$19-1	tr|U6M6W4|U6M6W4_EIMMA Polyubiquitin, putative (Fragment) OS=Eimeria maxima GN=EMWEY_00059490 PE=4 SV=1	5	2	0.1154	17456.8	8.01
$19-2	tr|U6M9V9|U6M9V9_EIMMA Ubiquitin / ribosomal protein CEP52 fusion protein, putative OS=Eimeria maxima GN=EMWEY_00008050 PE=4 SV=1	5	2	0.1395	14604	9.84
	R14008-20,3506	K.EGIPPDQQR.L	1039.52	-0.00013	2	1	39.48	0	0.000355	0|0	U6M9V9/U6M6W4		4.37	0		0	2	MASCOT		T
	R14008-20,3844	K.EGIPPDQQR.L	1039.52	0.00397	2	1	21.89	0	0.0586	0|0	U6M9V9/U6M6W4		4.37	0		0	2	MASCOT		T
	R14008-20,10000	K.ESTLHLVLR.L	1067.62	0.00803	2	1	42.8	0	0.000457	0|0	U6M9V9/U6M6W4		6.85	0		0	2	MASCOT		T
	R14008-20,10059	K.ESTLHLVLR.L	1067.62	0.00085	3	1	28.75	0	0.00293	0|0	U6M9V9/U6M6W4		6.85	0		0	2	MASCOT		T
	R14008-20,10822	K.ESTLHLVLR.L	1067.62	0.00803	2	1	29.44	0	0.0099	0|0	U6M9V9/U6M6W4		6.85	0		0	2	MASCOT		T
$20-1	tr|U6M362|U6M362_EIMMA RAS small GTpase, putative OS=Eimeria maxima GN=EMWEY_00026080 PE=3 SV=1	3	2	0.0833	22943.7	7.64
	R14008-20,12623	K.LLLIGDSGVGK.S	1071.64	0.00811	2	1	38.31	0	0.00137	0|0	U6M362		5.84	0		0	2	MASCOT		T
	R14008-20,13294	K.LLLIGDSGVGK.S	1071.64	0.00051	2	1	71.94	0	2.49e-07	0|0	U6M362		5.84	0		0	2	MASCOT		T
	R14008-20,8425	K.SCLLLR.F	761.434	0.00108	2	1	27.23	0	0.0335	0|0	U6M362		7.96	0		0	2	MASCOT		T
$21-1	tr|G0LEU8|G0LEU8_EIMMA Microneme protein 7 OS=Eimeria maxima GN=mic7 PE=4 SV=1	2	2	0.1512	18243.3	4.62
	R14008-20,13723	K.VELPSGESLELTSGER.L	1702.85	-0.00336	2	1	57.25	0	1.13e-05	0|0	G0LEU8		4.09	0		0	2	MASCOT		T
	R14008-20,12342	R.LAVDVVDCMK.V	1149.56	0.00105	2	1	20.06	0	0.0316	0|0	G0LEU8		4.21	0		0	2	MASCOT		T
$22-1	tr|G0LEV0|G0LEV0_EIMMA Beta-tubulin OS=Eimeria maxima GN=beta-tubulin PE=3 SV=1	2	2	0.0601	49924.6	4.78
	R14008-20,9366	K.EVDEQMLNVQNK.N	1446.69	-0.00343	2	1	27.65	0	0.0067	0|0	G0LEV0		4.14	0		0	2	MASCOT		T
	R14008-20,18394	R.ALTVPELTQQMFDAK.N	1691.87	0.00437	2	1	76.11	0	1.31e-07	0|0	G0LEV0		4.37	0		0	2	MASCOT		T
$23-1	tr|U6LVU2|U6LVU2_EIMMA ATP synthase alpha chain, putative OS=Eimeria maxima GN=EMWEY_00047870 PE=3 SV=1	2	2	0.069	21675	7.63
	R14008-20,6659	K.APGILPR.K	723.451	0.00023	2	1	42.5	0	0.00011	0|0	U6LVU2		9.8	0		0	2	MASCOT		T
	R14008-20,8422	R.ELIIGDR.Q	815.462	0.00104	2	1	43.05	0	0.000471	0|0	U6LVU2		4.37	0		0	2	MASCOT		T
$24-1	tr|U6LWW5|U6LWW5_EIMMA SWI/SNF-related matrix-associated actin-dependent regulator of chromatin, putative OS=Eimeria maxima GN=EMWEY_00003110 PE=4 SV=1	2	2	0.0151	119105	5.64
	R14008-20,19056	R.EAWLSLAR.E	945.515	0.00249	2	1	21.17	0	0.114	0|0	U6LWW5		6.1	0		0	2	MASCOT		T
	R14008-20,3338	R.IATEVEGK.T	846.457	-0.01108	2	1	41.06	0	0.00065	0|0	U6LWW5		4.53	0		0	2	MASCOT		T
$25-1	tr|U6LXX1|U6LXX1_EIMMA ADP ribosylation factor 1, putative OS=Eimeria maxima GN=EMWEY_00024390 PE=3 SV=1	2	2	0.1148	20797.7	6.1
	R14008-20,16817	R.DAVLLVFANK.Q	1089.63	-0.00268	2	1	56.12	0	9.29e-06	0|0	U6LXX1		5.84	0		0	2	MASCOT		T
	R14008-20,13151	R.ILMVGLDAAGK.T	1087.62	-0.00165	2	1	48.54	0	8.96e-05	0|0	U6LXX1		5.84	0		0	2	MASCOT		T
$26-1	tr|U6M106|U6M106_EIMMA Uncharacterized protein OS=Eimeria maxima GN=EMWEY_00012350 PE=4 SV=1	2	2	0.0061	235765	5.8
	R14008-20,5580	R.DLQDLK.E	731.393	0.00044	2	1	35.63	0	0.00267	0|0	U6M106		4.21	0		0	2	MASCOT		T
	R14008-20,9685	R.LIVAVSR.A	757.493	0.00032	2	1	24.45	0	0.0179	0|0	U6M106		9.75	0		0	2	MASCOT		T
$27-1	tr|U6M6S6|U6M6S6_EIMMA Uncharacterized protein OS=Eimeria maxima GN=EMWEY_00000840 PE=4 SV=1	2	2	0.0038	380766	6.14
	R14008-20,5107	K.QQSLLQR.E	872.495	0.0021	2	1	29.12	0	0.00961	0|0	U6M6S6		9.75	0		0	2	MASCOT		T
	R14008-20,8262	R.ELLQLR.Q	771.472	-0.00044	2	1	23.58	0	0.0423	0|0	U6M6S6/U6MAC5		6.1	0		0	2	MASCOT		T
$28-1	tr|U6M7I8|U6M7I8_EIMMA Uncharacterized protein OS=Eimeria maxima GN=EMWEY_00005270 PE=4 SV=1	2	2	0.0026	639679	6.65
	R14008-20,16158	K.LLEVLLPR.E	952.619	0.00623	2	1	34.58	0	0.000314	0|0	U6M7I8		6	0		0	2	MASCOT		T
	R14008-20,3726	R.CQQLQLLR.A	1058.58	0.01943	2	1	20.03	0	0.0641	0|0	U6M7I8		8.25	0		0	2	MASCOT		T
$29-1	tr|U6M7U1|U6M7U1_EIMMA 60S ribosomal protein L3, putative OS=Eimeria maxima GN=EMWEY_00027360 PE=3 SV=1	2	2	0.049	44110.9	10.41
	R14008-20,2951	K.AGMTHIVR.E	884.477	0.00011	2	1	60.01	0	2e-06	0|0	U6M7U1		9.8	0		0	2	MASCOT		T
	R14008-20,7674	K.VACIGAWHPAR.V	1237.63	0.00124	3	1	60.69	0	4.22e-06	0|0	U6M7U1		8.23	0		0	2	MASCOT		T
$30-1	tr|U6M9F1|U6M9F1_EIMMA Uncharacterized protein OS=Eimeria maxima GN=EMWEY_00014950 PE=4 SV=1	2	2	0.047	51979.3	5.35
$30-2	tr|G0LEV1|G0LEV1_EIMMA Heat shock protein 90 OS=Eimeria maxima GN=hsp90 PE=3 SV=1	2	2	0.0294	82687.9	5.08
	R14008-20,7938	K.FYEQFSK.N	948.446	0.00615	1	1	28.41	0	0.0122	0|0	U6M9F1/G0LEV1		6	0		0	2	MASCOT		T
	R14008-20,14412	K.GVVDSEDLPLNISR.E	1513.79	0.00071	2	1	76.54	0	1.13e-07	0|0	U6M9F1/G0LEV1		4.03	0		0	2	MASCOT		T
$31-1	tr|U6MBV9|U6MBV9_EIMMA Heat shock protein 70, putative OS=Eimeria maxima GN=EMWEY_00031510 PE=3 SV=1	2	2	0.0325	56166.2	8.69
	R14008-20,2498	K.VLENAEGAR.T	958.495	0.00248	2	1	35.29	0	0.00102	0|0	U6MBV9		4.53	0		0	2	MASCOT		T
	R14008-20,12328	R.IAGLEVLR.I	870.541	0.00058	2	1	46.71	0	6.4e-05	0|0	U6MBV9		6	0		0	2	MASCOT		T
$32-1	tr|U6MDD8|U6MDD8_EIMMA Triosephosphate isomerase OS=Eimeria maxima GN=EMWEY_00031020 PE=3 SV=1	2	2	0.1076	27355	6
	R14008-20,4216	K.VATPEQAQEVHR.D	1364.69	-0.00375	3	1	38.99	0	0.000606	0|0	U6MDD8		5.4	0		0	2	MASCOT		T
	R14008-20,17827	K.VVIAYEPVWAIGTGK.V	1602.89	-0.00164	2	1	33.87	0	0.00154	0|0	U6MDD8		5.97	0		0	2	MASCOT		T
$33-1	tr|U6MEL1|U6MEL1_EIMMA Tubulin alpha chain, putative (Fragment) OS=Eimeria maxima GN=EMWEY_00059900 PE=3 SV=1	2	2	0.0498	46688.3	4.9
	R14008-20,12030	K.FDLMYAK.R	887.433	0.00117	2	1	38.99	0	0.000252	0|0	U6MEL1		5.84	0		0	2	MASCOT		T
	R14008-20,10430	R.NLDIERPTYTNLNR.L	1718.88	0.00294	2	1	55.07	0	1.65e-05	0|0	U6MEL1		6.07	0		0	2	MASCOT		T
$34-1	tr|U6MEQ4|U6MEQ4_EIMMA Microneme protein, putative (Fragment) OS=Eimeria maxima GN=EMWEY_00036540 PE=4 SV=1	2	2	0.0458	44334.7	4.65
	R14008-20,5718	R.FDVGTASQQNK.E	1194.57	0.00103	2	1	51.7	0	2.43e-05	0|0	U6MEQ4/U6M3H0		5.84	0		0	2	MASCOT		T
	R14008-20,1848	R.IEAQAACR.S	918.446	0.00182	2	1	42.61	0	0.000244	0|0	U6MEQ4/G0LEU6		6	0		0	2	MASCOT		T
$35-1	tr|U6MFK8|U6MFK8_EIMMA Uncharacterized protein OS=Eimeria maxima GN=EMWEY_00009490 PE=4 SV=1	2	2	0.0045	268980	4.52
	R14008-20,3462	R.LEEGLR.Q	716.394	0	2	1	26.72	0	0.0219	0|0	U6MFK8		4.53	0		0	2	MASCOT		T
	R14008-20,32406	R.QAGLR.K ! R.QAGLR.G	544.32	0.01016	1	1	24.99	0	0.0705	0|0	U6M9H9 ! U6MFK8		9.75	0		0	2	MASCOT		T
----- summary -----
Total protein	: 214
Total protein group	: 204
UniPepCount	ProteinGroupCount	Percent	ProteinCount	Percent
1	169	0.8284	174	0.8131
2	18	0.0882	20	0.0935
3	7	0.0343	7	0.0327
4	7	0.0343	10	0.0467
5	2	0.0098	2	0.0093
6	1	0.0049	1	0.0047
